# Supplementary material for: ABA-Induced Transcriptomic Dynamics in Arabidopsis thaliana Anthers: Insights into Pollen Development and Fertility
Source: Plants (Basel). 2026 Mar 13;15(6):894. doi: 10.3390/plants15060894 (PMC13029538; doi:10.3390/plants15060894)
Supplement: Supplementary file 1 [file plants-15-00894-s001.zip]

Archive with 1 entries (1 files):
- plants-4169803-supplementary.xlsx
