# Supplementary material for: ABA-Induced Transcriptomic Dynamics in Arabidopsis thaliana Anthers: Insights into Pollen Development and Fertility
Source: Plants (Basel). 2026 Mar 13;15(6):894. doi: 10.3390/plants15060894 (PMC13029538; doi:10.3390/plants15060894)
Supplement: Supplementary file 1 [file plants-15-00894-s001.zip › plants-4169803-supplementary.xlsx]

## Sheet: Table S1
Table S1. Differentially expressed genes in mature anthers of Arabidopsis thaliana following ABA treatment.
AT_ID	Gene_name	GO	KEGG	Description	FPKM.ABA_0h_1	FPKM.ABA_0h_2	FPKM.ABA_0h_3	FPKM.ABA_0.5h_1	FPKM.ABA_0.5h_2	FPKM.ABA_0.5h_3	FPKM.ABA_2h_1	FPKM.ABA_2h_2	FPKM.ABA_2h_3	FPKM.ABA_8h_1	FPKM.ABA_8h_2	FPKM.ABA_8h_3	FPKM.ABA_22h_1	FPKM.ABA_22h_2	FPKM.ABA_22h_3	ABA_0.5 h VS UC_0 h						ABA_2 h VS UC_0 h						ABA_8 h VS UC_0 h						ABA_22 h VS UC_0 h
																				fc	log2(fc)	pval	qval	regulation	significant	fc	log2(fc)	pval	qval	regulation	significant	fc	log2(fc)	pval	qval	regulation	significant	fc	log2(fc)	pval	qval	regulation	significant
AT1G03220	SAP2	GO:0005576(extracellular region);GO:0005618(cell wall);GO:0005794(Golgi apparatus);GO:0005886(plasma membrane);GO:0009506(plasmodesma);GO:0071456(cellular response to hypoxia);GO:0099503(secretory vesicle)	NA	Eukaryotic aspartyl protease family protein	0.097988	0.063924	0.072271	0.315007	0.255194	0.252473	0.468837	0.469737	0.40825	0.385743	0.298712	0.283806	0.067165	0.077121	0.027078	3.51295	1.81268	0.000437637	0.0288459	up	yes	5.75116	2.52385	9.90025e-09	1.32712e-06	up	yes	4.13463	2.04776	3.67778e-05	0.000829706	up	yes	0.731753	-0.450572	0.467662	0.999998	down	no
AT1G03650	F21B7.25	GO:0005737(cytoplasm);GO:0008080(N-acetyltransferase activity)	NA	Acyl-CoA N-acyltransferases (NAT) superfamily protein	0.219965	0.142508	0.216189	0.351056	0.337409	0.438645	0.34428	0.485642	0.388792	0.398922	0.564229	0.743624	0.21385	0.286288	0.411944	2.94952	1.56048	0.00323325	0.0305615	up	yes	3.06386	2.52385	9.90025e-09	1.32712e-06	up	no	2.94952	1.56048	0.00323325	0.0305615	up	yes	1.57619	0.656443	0.355584	0.999998	up	no
AT1G05310	YUP8H12.7	GO:0005576(extracellular region);GO:0030599(pectinesterase activity);GO:0042545(cell wall modification);GO:0045490(pectin catabolic process);GO:0052689(carboxylic ester hydrolase activity)	00040(Pentose and glucuronate interconversions)	Pectin lyase-like superfamily protein	0.081603	0.120036	0.193022	0.437648	0.235272	0.260668	0.335909	0.463262	0.410015	0.319856	0.497292	0.243369	0.165591	0.091897	0.152262	2.36554	1.24217	0.0218275	0.360186	up	no	3.06386	1.61535	0.000652914	0.0187681	up	yes	2.68716	1.42608	0.00885542	0.0662622	up	no	1.03823	0.05413	0.920863	0.999998	up	no
AT1G05700	F3F20.15	GO:0004672(protein kinase activity);GO:0005515(protein binding);GO:0005524(ATP binding);GO:0005576(extracellular region);GO:0006468(protein phosphorylation);GO:0016301(kinase activity);GO:0016310(phosphorylation)	NA	Leucine-rich repeat transmembrane protein kinase protein	0	0	0	0.006775	0.00608	0	0.012528	0.044586	0.040218	0	0.022927	0.022794	0	0	0.019019	42.85	5.42122	0.433912	0.932079	up	no	324.44	8.34181	0.000548272	0.0166607	up	yes	152.403	7.25175	0.0514646	0.231131	up	no	63.3967	5.98634	0.367048	0.999998	up	no
AT1G06923	.	GO:0005739(mitochondrion)	NA	tetratricopeptide repeat (TPR)-like superfamily protein	0.041394	0.063588	0.033121	0.044271	0	0.033553	0	0	0	0.086212	0.153008	0	0	0.077679	0	0.563521	-0.827458	0.4614	0.932079	down	no	0.00217229	-8.84657	0.00214216	0.0443466	down	yes	1.73219	0.792593	0.612921	0.85854	up	no	0.562471	-0.830148	0.530797	0.999998	down	no
AT1G07180	ATNDI1	GO:0003954(NADH dehydrogenase activity);GO:0003959(NADPH dehydrogenase activity);GO:0005739(mitochondrion);GO:0005759(mitochondrial matrix);GO:0005777(peroxisome);GO:0031304(intrinsic component of mitochondrial inner membrane);GO:0055114(oxidation-reduction process);GO:0071482(cellular response to light stimulus)	NA	alternative NAD(P)H dehydrogenase 1	0.282271	0.273939	0.369979	0.299911	0.162609	0.202013	0.157756	0.088216	0.085894	0.930982	0.273907	0.505524	0.242994	0.22103	0.201413	0.717492	-0.478966	0.164385	0.77048	down	no	0.358313	-1.48071	0.000276751	0.00962024	down	yes	1.84672	0.884966	0.0800315	0.310479	up	no	0.718468	-0.477005	0.093657	0.999998	down	no
AT1G10010	AAP8	GO:0005886(plasma membrane);GO:0006865(amino acid transport);GO:0015171(amino acid transmembrane transporter activity);GO:0016020(membrane)	NA	amino acid permease 8	0.08562	0.059422	0.037168	0	0.059887	0	0	0	0	0	0.018251	0.028441	0	0.005595	0	0.32867	-1.60529	0.231277	0.851588	down	no	0.00164645	-9.24642	0.00016239	0.00644816	down	yes	0.256254	-1.96435	0.0782846	0.306617	down	no	0.0307063	-5.02532	0.0029295	0.282303	down	no
AT1G13040	F3F19.6	GO:0005739(mitochondrion);GO:0005774(vacuolar membrane);GO:0008150(biological_process)	NA	Pentatricopeptide repeat (PPR-like) superfamily protein	0.104883	0.15144	0.202203	0.272667	0.198877	0.329345	0.261297	0.220915	0.299057	0.303604	0.507077	0.367288	0.206012	0.206346	0.174116	1.74666	0.804599	0.101792	0.660298	up	no	1.70387	0.768816	0.105649	0.465392	up	no	2.56903	1.36123	0.00296744	0.028745	up	yes	1.27904	0.355064	0.591298	0.999998	up	no
AT1G13600	AtbZIP58	GO:0003700(DNA-binding transcription factor activity);GO:0005634(nucleus);GO:0006355(regulation of transcription, DNA-templated);GO:0042803(protein homodimerization activity);GO:0046982(protein heterodimerization activity)	NA	basic leucine-zipper 58	0.07247	0.084453	0.013515	0.099927	0.121802	0.099289	0.631583	0.3261	0.108135	0.317683	0.263605	0.333193	0.641723	0.975931	0.198482	1.88349	0.913407	0.418864	0.932079	up	no	6.25341	2.64464	0.00368137	0.0642295	up	no	5.36548	2.42371	0.00249794	0.0252978	up	yes	10.6557	3.41355	3.82859e-05	0.0148318	up	yes
AT1G15830	F7H2.23	GO:0003674(molecular_function);GO:0008150(biological_process)	NA	hypothetical protein	0.090313	0.066885	0	0.049323	0.116264	0	0	0.023148	0	0	0	0	0.051023	0.016374	0.035603	1.05337	0.0750066	0.9819	0.997529	up	no	0.147254	-2.76362	0.134264	0.523634	down	no	0.00190842	-9.0334	0.00456313	0.0399111	down	yes	0.655225	-0.609939	0.574139	0.999998	down	no
AT1G16390	ATOCT3	GO:0009507(chloroplast);GO:0009705(plant-type vacuole membrane);GO:0015144(carbohydrate transmembrane transporter activity);GO:0022857(transmembrane transporter activity);GO:0055085(transmembrane transport);GO:0070417(cellular response to cold)	NA	organic cation/carnitine transporter 3	0.110067	0.075148	0.154293	0.119491	0.098336	0.091491	0.102553	0.06981	0.130263	0.184487	0.209333	0.04246	0.387339	0.33322	0.383011	0.911077	-0.134355	0.706453	0.955725	down	no	0.891366	-0.16591	0.672558	0.899797	down	no	1.28504	0.361809	0.727671	0.908586	up	no	3.2505	1.70066	0.000151161	0.0441753	up	yes
AT1G28190	ATPADRE5	GO:0003674(molecular_function);GO:0005634(nucleus);GO:0008150(biological_process)	NA	disordered region-containing 5	0.088309	0.150731	0.39644	0.469816	0.368305	0.275864	0.531867	0.469497	0.664095	0.74225	0.687856	0.677657	0.174826	0.162737	0.224299	1.75298	0.809811	0.189356	0.805139	up	no	2.62079	1.39	0.0131262	0.142858	up	no	3.3168	1.72979	0.00135389	0.0155999	up	yes	0.884154	-0.177631	0.658104	0.999998	down	no
AT1G28400	F3M18.16	GO:0003674(molecular_function);GO:0008150(biological_process)	NA	GATA zinc finger protein	0.219487	0.376878	0.424772	0.283862	0.389659	0.184534	0.23825	0.372862	0.344727	0.867977	0.68462	0.83419	0.349425	0.702024	0.656887	0.840294	-0.251034	0.49051	0.932079	down	no	0.936054	-0.0953369	0.686811	0.901964	down	no	2.33738	1.22489	0.000314243	0.00491603	up	yes	1.67297	0.742415	0.114031	0.999998	up	no
AT1G29025	.	GO:0005509(calcium ion binding)	NA	Calcium-binding EF-hand family protein	0	0	0	0	0	0	0	0.01894	0	0.018247	0.029204	0.04828	0.042577	0	0.036124	1	0	1	1	no	no	63.1333	5.98033	0.379044	0.80324	up	no	319.103	8.31788	0.00159764	0.0178141	up	yes	262.337	8.03528	0.020344	0.737153	up	no
AT1G29090	F28N24.20	GO:0004197(cysteine-type endopeptidase activity);GO:0005576(extracellular region);GO:0005615(extracellular space);GO:0005764(lysosome);GO:0006508(proteolysis);GO:0051603(proteolysis involved in cellular protein catabolic process)	04145(Phagosome)	Cysteine proteinases superfamily protein	0.084731	0.119047	0.073014	0	0	0.069083	0	0	0	0.140184	0.065691	0.098963	0.035038	0	0.063905	0.249585	-2.0024	0.139827	0.731131	down	no	0.00108385	-9.84962	2.08635e-05	0.00117104	down	yes	1.10133	0.139241	0.947696	0.985525	up	no	0.357463	-1.48413	0.13694	0.999998	down	no
AT1G29460	SAUR65	GO:0003674(molecular_function);GO:0005739(mitochondrion);GO:0009733(response to auxin)	04075(Plant hormone signal transduction)	SAUR-like auxin-responsive protein family	0.238052	0.642181	0.999704	0.326451	0.298248	0.547266	0.136628	0.103464	0.223935	0.406586	0.461538	0.596164	0.579415	0.575439	0.54506	0.623407	-0.681755	0.196046	0.811706	down	no	0.246831	-2.0184	0.0011213	0.0277287	down	yes	0.778903	-0.360485	0.380355	0.740507	down	no	0.90424	-0.145223	0.637694	0.999998	down	no
AT1G35790.1	F14D7.10	NA	00360(Phenylalanine metabolism);00940(Phenylpropanoid biosynthesis);00945(Stilbenoid, diarylheptanoid and gingerol biosynthesis);00941(Flavonoid biosynthesis)	transposable_element_gene	0.384331	0.436616	0.436024	0.391855	0.240035	0.251609	0.293284	0.257893	0.215941	0.20455	0.170291	0.151806	0.485857	0.25268	0.218211	0.702879	-0.508651	0.0194977	0.342338	down	no	0.610291	-0.712431	0.000227023	0.00838586	down	no	0.418981	-1.25504	2.92759e-10	3.44395e-08	down	yes	0.761154	-0.39374	0.170616	0.999998	down	no
AT1G42530.1	T8D8.7	NA	NA	transposable_element_gene	0.417406	0.384653	0.411614	0.383607	0.248063	0.296265	0.345053	0.226132	0.255072	0.13868	0.14143	0.082305	0.591048	0.1901	0.222412	0.764568	-0.387284	0.128125	0.710866	down	no	0.68079	-0.554717	0.0293892	0.230399	down	no	0.29861	-1.74367	6.93071e-08	3.93066e-06	down	yes	0.826878	-0.274253	0.457166	0.999998	down	no
AT1G48700	CP5	GO:0005506(iron ion binding);GO:0005739(mitochondrion);GO:0016705(oxidoreductase activity, acting on paired donors, with incorporation or reduction of molecular oxygen);GO:0031418(L-ascorbic acid binding);GO:0055114(oxidation-reduction process)	NA	2-oxoglutarate (2OG) and Fe(II)-dependent oxygenase superfamily protein	0.041999	0.03062	0.060361	0.03792	0	0	0	0	0.02801	0	0	0	0	0	0	0.285156	-1.81018	0.294965	0.899791	down	no	0.210633	-2.2472	0.154346	0.56084	down	no	0.00225598	-8.79203	0.0041899	0.0373377	down	yes	0.00225598	-8.79203	0.00342149	0.309731	down	no
AT1G49720	ABF1	GO:0003677(DNA binding);GO:0003700(DNA-binding transcription factor activity);GO:0005515(protein binding);GO:0005634(nucleus);GO:0006355(regulation of transcription, DNA-templated);GO:0009737(response to abscisic acid);GO:0009738(abscisic acid-activated signaling pathway);GO:0043565(sequence-specific DNA binding);GO:0045893(positive regulation of transcription, DNA-templated);GO:0045893(positive …	04075(Plant hormone signal transduction);04075(Plant hormone signal transduction)	abscisic acid responsive element-binding factor 1	0.291327	0.244813	0.288246	0.477928	0.464516	0.686063	0.65365	0.502865	0.680205	0.264338	0.146493	0.290042	0.310056	0.365373	0.392478	1.97542	0.982158	0.00681446	0.192907	up	no	2.22799	1.15574	0.000434779	0.0138668	up	yes	0.850175	-0.234168	0.355031	0.721386	down	no	1.2954	0.373396	0.483411	0.999998	up	no
AT1G51820	SIF4	GO:0004672(protein kinase activity);GO:0005515(protein binding);GO:0005524(ATP binding);GO:0006468(protein phosphorylation);GO:0016301(kinase activity);GO:0016310(phosphorylation)	NA	Leucine-rich repeat protein kinase family protein	0	0	0	0	0.014096	0	0	0	0.013509	0.028476	0.021088	0.035098	0	0.01503	0	46.9867	5.55418	0.409192	0.932079	up	no	45.03	5.49281	0.411918	0.823045	up	no	282.207	8.14061	0.000805035	0.0103814	up	yes	50.1	5.64674	0.405914	0.999998	up	no
AT1G61095	.	GO:0003674(molecular_function);GO:0005634(nucleus);GO:0008150(biological_process)	NA	hypothetical protein	0	0	0.018269	0.124911	0.104782	0	0.420509	0.079111	0.154772	0.081789	0.137559	0.159387	0.074836	0.112608	0.071232	12.5728	3.65224	0.0927721	0.640259	up	no	35.8198	5.16269	0.000566288	0.0170188	up	yes	20.731	4.37372	0.00663937	0.0534064	up	no	14.1593	3.82368	0.0254026	0.793707	up	no
AT1G61420	T1F9.9	GO:0004674(protein serine/threonine kinase activity);GO:0005516(calmodulin binding);GO:0005524(ATP binding);GO:0005886(plasma membrane);GO:0006468(protein phosphorylation);GO:0009507(chloroplast);GO:0045087(innate immune response);GO:0048544(recognition of pollen)	NA	S-locus lectin protein kinase family protein	0.045889	0.103294	0.092416	0.089366	0.057203	0.107213	0.058136	0.106677	0.148912	0.212689	0.190116	0.248638	0.118021	0.016573	0.135	1.05043	0.0709753	0.972746	0.997398	up	no	1.29854	0.376886	0.583716	0.867549	up	no	2.69638	1.43102	0.00142599	0.0162982	up	yes	1.11587	0.158174	0.931859	0.999998	up	no
AT1G63530	F2K11.11	GO:0003674(molecular_function);GO:0005634(nucleus);GO:0009860(pollen tube growth)	NA	hypothetical protein	0.197875	0.210414	0.134512	0.362635	0.345288	0.38414	0.40503	0.647879	0.432424	0.481864	0.375586	0.657913	0.281915	0.291954	0.348493	2.0119	1.00856	0.0111061	0.257663	up	no	2.73642	1.45229	0.000281309	0.00975326	up	yes	2.79175	1.48117	0.000217717	0.00364065	up	yes	1.69926	0.76491	0.0975392	0.999998	up	no
AT1G64500	THRUMIN1	GO:0005634(nucleus);GO:0005884(actin filament);GO:0009055(electron transfer activity);GO:0009902(chloroplast relocation);GO:0015035(protein disulfide oxidoreductase activity);GO:0045454(cell redox homeostasis);GO:0051017(actin filament bundle assembly)	NA	Glutaredoxin family protein	0.125647	0.291258	0.248697	0.076074	0.077281	0.059725	0.075306	0.031336	0.049023	0.108976	0.039639	0.225559	0.396031	0.41016	0.540641	0.320131	-1.64326	0.00582121	0.173674	down	no	0.233871	-2.09622	0.000876892	0.0232333	down	yes	0.562159	-0.83095	0.159061	0.476264	down	no	2.02348	1.01684	0.0295705	0.839636	up	no
AT1G65610	ATGH9A2	GO:0005634(nucleus);GO:0008810(cellulase activity)	00500(Starch and sucrose metabolism)	Six-hairpin glycosidases superfamily protein	0	0	0	0.008356	0	0	0.019789	0.072519	0.039711	0	0	0	0	0	0.015125	27.8533	4.79978	0.588077	0.940997	up	no	440.063	8.78157	0.000249407	0.00892132	up	yes	1	0	1	1	no	no	50.4167	5.65583	0.467289	0.999998	up	no
AT1G66173	.	GO:0003674(molecular_function);GO:0005575(cellular_component);GO:0008150(biological_process)	NA	other RNA	0.26714	0.169935	0.151975	0.091136	0.143809	0.057047	0.028533	0.123289	0.205201	0.098216	0.028605	0.045432	0.123763	0.225818	0.094934	0.4957	-1.01246	0.0600048	0.543277	down	no	0.6061	-0.722373	0.238518	0.67821	down	no	0.292425	-1.77386	0.00342742	0.0319928	down	yes	0.75463	-0.406158	0.296593	0.999998	down	no
AT1G66290	T27F4.4	GO:0003674(molecular_function);GO:0005634(nucleus);GO:0008150(biological_process)	NA	F-box/RNI-like superfamily protein	0	0	0	0.03108	0.03901	0	0.038055	0	0	0.047023	0.075102	0.031618	0.019792	0	0	233.633	7.8681	0.0885275	0.629892	up	no	126.85	6.98698	0.350275	0.789472	up	no	512.477	9.00134	0.00126825	0.0148804	up	yes	65.9733	6.04381	0.473495	0.999998	up	no
AT1G66570	ATSUC7	GO:0005634(nucleus);GO:0005773(vacuole);GO:0005886(plasma membrane);GO:0005887(integral component of plasma membrane);GO:0005985(sucrose metabolic process);GO:0008506(sucrose:proton symporter activity);GO:0008515(sucrose transmembrane transporter activity);GO:0015770(sucrose transport);GO:0016020(membrane)	NA	sucrose-proton symporter 7	0	0	0.004766	0.051255	0	0.055608	0.011907	0.022581	0.035462	0.071787	0.107091	0.040285	0	0	0.060822	22.4219	4.48684	0.0769887	0.599319	up	no	14.6769	3.87547	0.115281	0.486015	up	no	45.9847	5.52308	0.00148781	0.0168121	up	yes	12.7616	3.67374	0.352017	0.999998	up	no
AT1G68780	F14K14.11	GO:0005739(mitochondrion);GO:0005886(plasma membrane);GO:0007165(signal transduction)	NA	RNI-like superfamily protein	0.153675	0.248678	0.148918	0.129	0.065042	0.097907	0.058638	0.02217	0.058104	0.154922	0.082568	0.137801	0.115158	0.172502	0.063277	0.529593	-0.917045	0.0584413	0.538001	down	no	0.251985	-1.98859	0.000408915	0.0131824	down	yes	0.680774	-0.554752	0.161522	0.481226	down	no	0.636596	-0.65155	0.15353	0.999998	down	no
AT1G69490	ANAC029	GO:0000976(transcription regulatory region sequence-specific DNA binding);GO:0003700(DNA-binding transcription factor activity);GO:0005515(protein binding);GO:0005634(nucleus);GO:0006355(regulation of transcription, DNA-templated);GO:0009793(embryo development ending in seed dormancy);GO:0009825(multidimensional cell growth);GO:0009835(fruit ripening);GO:0009908(flower development);GO:0010150(lea…	03013(RNA transport);03015(mRNA surveillance pathway);03018(RNA degradation)	NAC-like, activated by AP3/PI	0.049506	0.101487	0.076921	0.04246	0.076686	0	0	0.062124	0.055588	0.078513	0	0	0	0	0	0.522767	-0.935759	0.398004	0.932079	down	no	0.516476	-0.953228	0.378976	0.80324	down	no	0.344485	-1.53749	0.244048	0.60106	down	no	0.00131629	-9.56931	0.000169954	0.0466263	down	yes
AT1G69990	BIR4	GO:0005515(protein binding);GO:0005886(plasma membrane);GO:0006468(protein phosphorylation);GO:0016301(kinase activity);GO:0016310(phosphorylation);GO:0042802(identical protein binding)	NA	Leucine-rich repeat protein kinase family protein	0.109279	0.130135	0.098263	0.156892	0.077593	0.129051	0.096656	0.19427	0.283794	0.314063	0.225776	0.358783	0.079554	0.24167	0.26357	1.07658	0.106454	0.940682	0.996389	up	no	1.70198	0.767215	0.216528	0.651969	up	no	2.66119	1.41207	0.00179146	0.0195149	up	yes	1.73181	0.792285	0.263806	0.999998	up	no
AT1G70260	RTP1	GO:0005783(endoplasmic reticulum);GO:0005886(plasma membrane);GO:0022857(transmembrane transporter activity);GO:1900150(regulation of defense response to fungus);GO:1900425(negative regulation of defense response to bacterium);GO:1902289(negative regulation of defense response to oomycetes)	NA	nodulin MtN21 /EamA-like transporter family protein	0.099477	0.14537	0.090894	0.121488	0.060842	0.117936	0.070666	0.059235	0.088269	0	0	0.023896	0.068085	0.084715	0.020299	0.894338	-0.161108	0.753687	0.969504	down	no	0.649816	-0.621896	0.269304	0.713665	down	no	0.0711739	-3.81251	0.000587826	0.00809583	down	yes	0.515573	-0.955751	0.137618	0.999998	down	no
AT1G71030	ATMYBL2	GO:0003700(DNA-binding transcription factor activity);GO:0005515(protein binding);GO:0005634(nucleus);GO:0009644(response to high light intensity);GO:0009718(anthocyanin-containing compound biosynthetic process);GO:0010023(proanthocyanidin biosynthetic process);GO:0030154(cell differentiation)	NA	MYB-like 2	0.253322	0.487506	0.590854	0.885087	0.421109	0.566758	0.824112	0.411836	0.561472	0	0	0.060592	0.12497	0.294878	0.120662	1.40646	0.492066	0.298676	0.901434	up	no	1.34974	0.432678	0.379386	0.80324	up	no	0.0455004	-4.45798	1.36311e-06	5.11432e-05	down	yes	0.405885	-1.30086	0.00866351	0.522559	down	no
AT1G71530	F26A9.10	GO:0000307(cyclin-dependent protein kinase holoenzyme complex);GO:0000790(nuclear chromatin);GO:0004693(cyclin-dependent protein serine/threonine kinase activity);GO:0005524(ATP binding);GO:0005634(nucleus);GO:0006468(protein phosphorylation);GO:0008353(RNA polymerase II CTD heptapeptide repeat kinase activity);GO:0016310(phosphorylation);GO:0032968(positive regulation of transcription elongation…	NA	Protein kinase superfamily protein	0.049528	0.0648479	0.101993	0.0642941	0.24014	0.115322	0.067151	0.133599	0.072217	0.183162	0.26121	0.156787	0.0366558	0.122236	0.172873	1.94	0.956059	0.118476	0.695206	up	no	1.26158	0.335233	0.606168	0.881658	up	no	2.7784	1.47425	0.0019247	0.0206571	up	yes	1.53333	0.616669	0.446653	0.999998	up	no
AT1G79330	ATMC5	GO:0004197(cysteine-type endopeptidase activity);GO:0009507(chloroplast);GO:0043068(positive regulation of programmed cell death)	NA	metacaspase 5	0.253149	0.216765	0.23964	0.314906	0.275495	0.464	0.396172	0.490645	0.359123	0.690299	0.47875	0.836221	0.418424	0.356368	0.525031	1.48601	0.571439	0.242935	0.862213	up	no	1.75595	0.81225	0.0563338	0.33393	up	no	2.8261	1.49881	0.000109128	0.00205725	up	yes	1.83189	0.873331	0.051188	0.995539	up	no
AT2G01905	CYCJ18	GO:0000079(regulation of cyclin-dependent protein serine/threonine kinase activity);GO:0000307(cyclin-dependent protein kinase holoenzyme complex);GO:0005634(nucleus);GO:0005737(cytoplasm);GO:0005739(mitochondrion);GO:0005813(centrosome);GO:0016538(cyclin-dependent protein serine/threonine kinase regulator activity);GO:0044772(mitotic cell cycle phase transition);GO:0051726(regulation of cell cyc…	NA	cyclin J18	0.204475	0.269186	0.166973	0.10736	0.109824	0.084464	0.131738	0.158352	0.126659	0.081424	0.114662	0.123255	0.166885	0.223534	0.176735	0.470859	-1.08663	0.00493427	0.156743	down	no	0.650526	-0.620322	0.0650882	0.361439	down	no	0.498477	-1.0044	0.0048724	0.0420159	down	yes	0.885301	-0.17576	0.369619	0.999998	down	no
AT2G03260	T18E12.7	GO:0000822(inositol hexakisphosphate binding);GO:0005737(cytoplasm);GO:0005794(Golgi apparatus);GO:0005802(trans-Golgi network);GO:0005886(plasma membrane);GO:0006817(phosphate ion transport);GO:0015114(phosphate ion transmembrane transporter activity);GO:0016036(cellular response to phosphate starvation)	NA	EXS (ERD1/XPR1/SYG1) family protein	0.060249	0.066507	0.031853	0.085031	0.053083	0.137263	0.073706	0.048202	0.121366	0.170453	0.185671	0.141784	0.053873	0.086439	0.056316	1.7362	0.795933	0.260361	0.8731	up	no	1.5338	0.617108	0.404933	0.821754	up	no	3.13922	1.6504	0.00196021	0.0209299	up	yes	1.2397	0.309994	0.785593	0.999998	up	no
AT2G05370	F16J10.8	GO:0003968(RNA-directed 5'-3' RNA polymerase activity);GO:0005634(nucleus);GO:0030422(production of siRNA involved in RNA interference);GO:0031380(nuclear RNA-directed RNA polymerase complex);GO:0070919(production of siRNA involved in chromatin silencing by small RNA);GO:0070919(production of siRNA involved in chromatin silencing by small RNA)	NA	RNA-dependent RNA polymerase-like protein	0.588488	0.357081	0.415938	0.392148	0.209971	0.207623	0.295501	0.365879	0.44135	0.0883271	0.0229063	0.18525	0.637492	0.292484	0.290362	0.59474	-0.749669	0.0676367	0.5746	down	no	0.809933	-0.304125	0.311277	0.757881	down	no	0.217761	-2.19918	0.000166749	0.00292056	down	yes	0.896314	-0.157924	0.587131	0.999998	down	no
AT2G10800.1	T16I21.7	NA	03060(Protein export)	transposable_element_gene	0.023395	0.021957	0.012551	0	0.008879	0.005729	0	0	0	0.030479	0	0	0	0	0	0.252284	-1.98688	0.166261	0.775042	down	no	0.00518108	-7.59253	0.0020631	0.043459	down	yes	0.52638	-0.925823	0.492144	0.806885	down	no	0.00518108	-7.59253	0.00156949	0.194458	down	no
AT2G19140.1	T20K24.16	NA	NA	transposable_element_gene	0.136996	0.075361	0.110419	0.052827	0.061733	0.053548	0.056757	0.03878	0.054528	0.038703	0.025477	0.046038	0.089306	0.048475	0.068678	0.520819	-0.941145	0.0309128	0.418834	down	no	0.46492	-1.10495	0.0135419	0.14565	down	no	0.341469	-1.55017	0.00087744	0.0111444	down	yes	0.639636	-0.644678	0.112491	0.999998	down	no
AT2G19650	F3P11.25	GO:0005634(nucleus);GO:0035556(intracellular signal transduction)	NA	Cysteine/Histidine-rich C1 domain family protein	0.114412	0.153182	0.245803	0.034178	0.057494	0.034351	0.016952	0.008922	0.037987	0.038171	0.104129	0.066472	0.155701	0.194748	0.209032	0.245469	-2.02639	0.000237531	0.017806	down	yes	0.124389	-3.00707	3.30563e-06	0.000239888	down	yes	0.406648	-1.29815	0.0102326	0.0736652	down	no	1.08976	0.124014	0.993827	0.999998	up	no
AT2G22760	T30L20.2	GO:0003700(DNA-binding transcription factor activity);GO:0005515(protein binding);GO:0005634(nucleus);GO:0006355(regulation of transcription, DNA-templated);GO:0046983(protein dimerization activity)	04075(Plant hormone signal transduction);04712(Circadian rhythm - plant)	basic helix-loop-helix (bHLH) DNA-binding superfamily protein	0.447044	0.414603	0.354475	0.93959	0.750783	0.745424	0.722222	0.799284	1.14555	0.286577	0.237692	0.129714	0.410371	0.477349	0.753797	2.00292	1.00211	0.00255127	0.102207	up	no	2.19308	1.13296	0.0012698	0.0300557	up	yes	0.537761	-0.894963	0.0196194	0.119333	down	no	1.3498	0.432742	0.438208	0.999998	up	no
AT2G22920	FPT1	GO:0004185(serine-type carboxypeptidase activity);GO:0005576(extracellular region);GO:0006508(proteolysis);GO:0016747(transferase activity, transferring acyl groups other than amino-acyl groups);GO:0019748(secondary metabolic process);GO:0019748(secondary metabolic process)	NA	serine carboxypeptidase-like 12	0.0233064	0.0685113	0.0580005	0	0	0	0	0	0.0474956	0.0175354	0	0.0592969	0.0830527	0.0556418	0.0245795	0.00200243	-8.96403	0.00050504	0.0317443	down	yes	0.317021	-1.65735	0.258393	0.703272	down	no	0.512837	-0.963428	0.376578	0.738013	down	no	1.08981	0.124082	0.972725	0.999998	up	no
AT2G23040	F21P24.10	GO:0003674(molecular_function);GO:0008150(biological_process)	NA	hypothetical protein	0	0	0	0	0.394602	0.32173	0.122853	0.101606	0.29078	0.534062	0.481244	0	0.202271	0.123207	0	2387.77	11.2215	0.0110121	0.256893	up	no	1717.46	10.7461	0.00957272	0.11763	up	no	3384.35	11.7247	0.0036095	0.0332312	up	yes	1084.93	10.0834	0.0995156	0.999998	up	no
AT2G27360	GELP53	GO:0005576(extracellular region);GO:0016788(hydrolase activity, acting on ester bonds)	00901(Indole alkaloid biosynthesis)	GDSL-like Lipase/Acylhydrolase superfamily protein	0.437736	0.640765	0.599066	0.481883	0.474673	0.335968	0.318011	0.248623	0.469113	0.228673	0.23106	0.218715	0.299943	0.666378	0.562439	0.770475	-0.376179	0.178046	0.78952	down	no	0.61741	-0.695699	0.0314781	0.240102	down	no	0.404424	-1.30606	1.18209e-05	0.000321986	down	yes	0.911296	-0.134008	0.409637	0.999998	down	no
AT2G28220	T3B23.11	GO:0005576(extracellular region)	NA	Eukaryotic aspartyl protease family protein	0	0	0	0.014119	0	0	0.051097	0.018679	0.039644	0.04572	0.028955	0.033444	0.045461	0.01004	0	47.0633	5.55653	0.424458	0.932079	up	no	364.733	8.5107	0.000545907	0.0166277	up	yes	360.397	8.49344	0.000413558	0.00613949	up	yes	185.003	7.53141	0.0419727	0.93976	up	no
AT2G29760	OTP81	GO:0003729(mRNA binding);GO:0008270(zinc ion binding);GO:0009507(chloroplast);GO:0031425(chloroplast RNA processing)	NA	Tetratricopeptide repeat (TPR)-like superfamily protein	0.154135	0.241494	0.193886	0.242231	0.468941	0.418106	0.399953	0.430782	0.663184	0.60288	0.700337	0.50409	0.269397	0.30386	0.353622	1.91561	0.9378	0.0138846	0.291815	up	no	2.53415	1.3415	6.60029e-05	0.00297942	up	yes	3.06575	1.61624	7.66285e-08	4.2739e-06	up	yes	1.57227	0.652852	0.0816827	0.999998	up	no
AT2G29770	T27A16.13	GO:0003674(molecular_function);GO:0005634(nucleus);GO:0008150(biological_process)	NA	Galactose oxidase/kelch repeat superfamily protein	0	0	0	0.087517	0.049239	0.088346	0.094288	0.03579	0.015174	0.005797	0.048988	0.014449	0.095594	0.063552	0.014458	750.34	9.5514	0.000135562	0.011178	up	yes	484.173	8.91938	0.00240896	0.0482112	up	yes	230.78	7.85037	0.0376991	0.188139	up	no	578.68	9.17662	0.00119536	0.165662	up	no
AT2G30933		GO:0003674(molecular_function);GO:0005576(extracellular region);GO:0005886(plasma membrane);GO:0008150(biological_process);GO:0008150(biological_process)	00230(Purine metabolism);00240(Pyrimidine metabolism);03020(RNA polymerase);03020(RNA polymerase)	Carbohydrate-binding X8 domain superfamily protein	0.291722	0.249469	0.267798	0.0985045	0.175408	0.279388	0.192421	0.149571	0.26822	0.0742055	0.120578	0.10098	0.168205	0.249778	0.159563	0.683942	-0.548055	0.255592	0.869474	down	no	0.754292	-0.406805	0.293343	0.73981	down	no	0.365598	-1.45167	0.00176929	0.0193123	down	yes	0.713913	-0.48618	0.170416	0.999998	down	no
AT2G32030	F22D22.22	GO:0005737(cytoplasm);GO:0008080(N-acetyltransferase activity)	NA	Acyl-CoA N-acyltransferases (NAT) superfamily protein	0.051531	0.04272	0.075658	0	0	0.021977	0.014369	0.019361	0.0428	0	0	0	0.022797	0.014481	0.04509	0.129346	-2.9507	0.0684941	0.576194	down	no	0.450418	-1.15066	0.289669	0.73522	down	no	0.00176565	-9.14558	0.00320802	0.0303764	down	yes	0.484777	-1.04461	0.250682	0.999998	down	no
AT2G32290	BAM6	GO:0005576(extracellular region);GO:0005783(endoplasmic reticulum);GO:0009507(chloroplast);GO:0016161(beta-amylase activity);GO:0102229(amylopectin maltohydrolase activity)	00500(Starch and sucrose metabolism)	beta-amylase 6	0.051365	0.028217	0.027917	0.093784	0.094074	0.112107	0.095432	0.111948	0.140629	0.20565	0.272538	0.247608	0.164826	0.095648	0.112286	2.7904	1.48047	0.0563698	0.53261	up	no	3.23732	1.6948	0.0197482	0.182613	up	no	6.75165	2.75524	2.0948e-06	7.42523e-05	up	yes	3.46757	1.79392	0.0154164	0.653353	up	no
AT2G32830	PHT1	GO:0005315(inorganic phosphate transmembrane transporter activity);GO:0005737(cytoplasm);GO:0006817(phosphate ion transport);GO:0015114(phosphate ion transmembrane transporter activity);GO:0055085(transmembrane transport)	NA	phosphate transporter 1;5	0.454325	0.407614	0.395824	0.230606	0.27768	0.363261	0.152497	0.337115	0.269796	0.134961	0.100339	0.171514	0.369574	0.324171	0.313167	0.692934	-0.52921	0.0788852	0.604997	down	no	0.603777	-0.727913	0.0399212	0.273604	down	no	0.323442	-1.62842	1.86716e-06	6.72454e-05	down	yes	0.800558	-0.320922	0.150359	0.999998	down	no
AT2G37310	F3G5.10	GO:0005739(mitochondrion)	NA	Pentatricopeptide repeat (PPR) superfamily protein	0.165936	0.264133	0.234897	0.263282	0.42081	0.368546	0.43541	0.515477	0.524683	0.490682	0.60676	0.66595	0.204478	0.209488	0.305248	1.583	0.662657	0.0802505	0.608523	up	no	2.21902	1.14992	0.000249019	0.00891923	up	yes	2.65185	1.407	5.87194e-06	0.000180576	up	yes	1.08158	0.113141	0.979873	0.999998	up	no
AT2G39030	NATA1	GO:0005737(cytoplasm);GO:0006591(ornithine metabolic process);GO:0008080(N-acetyltransferase activity);GO:0009753(response to jasmonic acid)	NA	Acyl-CoA N-acyltransferases (NAT) superfamily protein	0.053353	0.016182	0.061868	0.131493	0.047932	0.208347	0.253411	0.278304	0.243864	0.073077	0.121788	0.146273	0.041626	0.067586	0.063485	2.95101	1.56121	0.14153	0.732804	up	no	5.90229	2.56128	0.000622158	0.0181539	up	yes	2.59612	1.37636	0.186763	0.521276	up	no	1.31425	0.394245	0.830487	0.999998	up	no
AT2G39620	F12L6.28	GO:0005739(mitochondrion)	00500(Starch and sucrose metabolism)	Pentatricopeptide repeat (PPR) superfamily protein	0.014509	0.016799	0.026651	0.030029	0.037767	0.025905	0.05968	0.046084	0.028387	0.096536	0.078954	0.110444	0.048539	0.004424	0.010184	1.61668	0.693032	0.536018	0.932079	up	no	2.31458	1.21075	0.195201	0.621811	up	no	4.93338	2.30258	0.000990865	0.0122839	up	yes	1.08951	0.123681	0.958036	0.999998	up	no
AT2G40340	AtERF48	GO:0003700(DNA-binding transcription factor activity);GO:0005515(protein binding);GO:0005634(nucleus);GO:0006355(regulation of transcription, DNA-templated);GO:0006950(response to stress);GO:0009737(response to abscisic acid);GO:0010286(heat acclimation);GO:0043565(sequence-specific DNA binding);GO:0045893(positive regulation of transcription, DNA-templated)	NA	Integrase-type DNA-binding superfamily protein	0.241908	0.218114	0.237076	0.820565	0.686702	0.529375	0.595762	0.698573	0.713967	0.289291	0.113308	0.147242	0.218283	0.187404	0.142359	2.9216	1.54676	1.58333e-05	0.00182667	up	yes	2.88095	1.52654	6.36768e-06	0.000425528	up	yes	0.788757	-0.342347	0.342416	0.710495	down	no	0.786182	-0.347064	0.311511	0.999998	down	no
AT2G41660	MIZ1	GO:0003674(molecular_function);GO:0005737(cytoplasm);GO:0005739(mitochondrion);GO:0005783(endoplasmic reticulum);GO:0005789(endoplasmic reticulum membrane);GO:0009658(chloroplast organization);GO:0010274(hydrotropism);GO:0016020(membrane);GO:0032541(cortical endoplasmic reticulum)	NA	Protein of unknown function, DUF617	0.050822	0.149514	0.083922	0.055243	0.096634	0.074602	0.110828	0.040481	0.027482	0.414541	0.321651	0.386435	0.06869	0.049074	0.136148	0.796737	-0.327824	0.630832	0.944792	down	no	0.628974	-0.668927	0.388692	0.811113	down	no	3.94932	1.98161	0.000128264	0.00236018	up	yes	0.893245	-0.162872	0.749774	0.999998	down	no
AT2G43010	AtPIF4	GO:0003677(DNA binding);GO:0003700(DNA-binding transcription factor activity);GO:0005515(protein binding);GO:0005634(nucleus);GO:0009704(de-etiolation);GO:0010017(red or far-red light signaling pathway);GO:0010161(red light signaling pathway);GO:0010244(response to low fluence blue light stimulus by blue low-fluence system);GO:0010600(regulation of auxin biosynthetic process);GO:0010928(regulatio…	04075(Plant hormone signal transduction);04075(Plant hormone signal transduction)	phytochrome interacting factor 4	0.254774	0.290097	0.284889	0.28756	0.305869	0.436032	0.451834	0.293611	0.535641	0.042015	0.050077	0.058539	0.133057	0.290641	0.153148	1.24067	0.311123	0.47743	0.932079	up	no	1.54392	0.626601	0.11657	0.488166	up	no	0.181536	-2.46168	2.35899e-08	1.54997e-06	down	yes	0.695197	-0.524507	0.108862	0.999998	down	no
AT2G44910	ATHB4	GO:0003700(DNA-binding transcription factor activity);GO:0005515(protein binding);GO:0005634(nucleus);GO:0006355(regulation of transcription, DNA-templated);GO:0009506(plasmodesma);GO:0009641(shade avoidance);GO:0009725(response to hormone);GO:0010218(response to far red light);GO:0043565(sequence-specific DNA binding)	NA	homeobox-leucine zipper protein 4	0.053814	0.09574	0.081181	0	0	0.067273	0	0	0.160293	0	0	0	0.028468	0.118308	0.20525	0.29156	-1.77814	0.199152	0.816087	down	no	0.694706	-0.525525	0.69009	0.903169	down	no	0.00130019	-9.58706	0.000450933	0.00657698	down	yes	1.52567	0.609445	0.637701	0.999998	up	no
AT2G45830	DTA2	GO:0005576(extracellular region);GO:0005634(nucleus);GO:0005634(nucleus)	00514(Other types of O-glycan biosynthesis);00514(Other types of O-glycan biosynthesis)	downstream target of AGL15 2	0.325714	0.434323	0.386587	0.32244	0.223375	0.193169	0.349104	0.188545	0.261677	0.193168	0.12983	0.136584	0.381793	0.399461	0.482623	0.644487	-0.633776	0.0386864	0.45611	down	no	0.697113	-0.520536	0.0708551	0.378052	down	no	0.400813	-1.319	1.16938e-05	0.000318844	down	yes	1.10226	0.140465	0.956765	0.999998	up	no
AT2G46630	T3A4.1	GO:0005634(nucleus)	NA	serine/arginine repetitive matrix protein	0.183256	0.440324	0.379738	0.358213	0.301802	0.373627	0.346952	0.441438	0.441307	0.98758	0.670499	0.77032	0.619705	0.605091	0.642152	1.03022	0.0429577	0.999584	0.99997	up	no	1.22563	0.293524	0.572618	0.862178	up	no	2.42037	1.27523	0.00139866	0.0160198	up	yes	1.86077	0.895903	0.0373972	0.909376	up	no
AT3G01960	F28J7.29	GO:0003674(molecular_function);GO:0005575(cellular_component);GO:0008150(biological_process)	NA	hypothetical protein	0.202862	0.057636	0.154258	0.294848	0	0	0.128948	0.245451	0.083122	0	0	0	0.07565	0.264503	0	0.710895	-0.492291	0.700796	0.954491	down	no	1.10311	0.141575	0.942935	0.986165	up	no	0.000723317	-10.4331	0.0023901	0.0244911	down	yes	0.820128	-0.286079	0.76301	0.999998	down	no
AT3G02150	PTF1	GO:0003700(DNA-binding transcription factor activity);GO:0005515(protein binding);GO:0005634(nucleus);GO:0006355(regulation of transcription, DNA-templated);GO:0009507(chloroplast);GO:0009965(leaf morphogenesis);GO:0010150(leaf senescence);GO:0030154(cell differentiation);GO:0031347(regulation of defense response);GO:0043565(sequence-specific DNA binding);GO:0045962(positive regulation of develop…	NA	plastid transcription factor 1	0.181132	0.236004	0.288787	0.237541	0.253974	0.135268	0.37326	0.254391	0.172355	0.650472	0.523878	0.47747	0.244229	0.355249	0.274831	0.887892	-0.171544	0.619733	0.944792	down	no	1.13328	0.180501	0.830763	0.951237	up	no	2.33995	1.22647	0.00116197	0.0138628	up	yes	1.23853	0.308632	0.656326	0.999998	up	no
AT3G02885	GASA5	GO:0005576(extracellular region);GO:0009408(response to heat);GO:0009506(plasmodesma);GO:0009751(response to salicylic acid);GO:0010286(heat acclimation)	00563(Glycosylphosphatidylinositol(GPI)-anchor biosynthesis)	GAST1 protein homolog 5	0	0	0.042367	0.065747	0.108817	0.053054	0.152011	0	0.109985	0.244112	0.205662	0.133839	0.070948	0.118294	0.096385	5.37253	2.4256	0.162778	0.767922	up	no	6.18396	2.62853	0.194738	0.621536	up	no	13.7752	3.784	0.00376495	0.0343853	up	yes	6.74173	2.75312	0.0861962	0.999998	up	no
AT3G03260	HDG8	GO:0003700(DNA-binding transcription factor activity);GO:0005634(nucleus);GO:0006355(regulation of transcription, DNA-templated);GO:0008289(lipid binding)	NA	homeodomain GLABROUS 8	0	0	0	0.030971	0.037372	0.026804	0.029589	0.038823	0.045367	0.009187	0	0.026281	0.046268	0.019113	0.00985	317.157	8.30905	0.000855232	0.0458938	up	yes	379.263	8.56706	0.000270638	0.00946815	up	yes	118.227	6.88541	0.137524	0.438325	up	no	250.77	7.97022	0.00315683	0.295521	up	no
AT3G05620	PMEI-PME22	GO:0030599(pectinesterase activity);GO:0042545(cell wall modification);GO:0045490(pectin catabolic process);GO:0046910(pectinesterase inhibitor activity)	00040(Pentose and glucuronate interconversions)	Plant invertase/pectin methylesterase inhibitor superfamily	0.726322	0.698949	0.604423	0.720326	0.587053	0.526628	0.422098	0.459857	0.437901	0.108038	0.306236	0.330506	0.750575	0.579423	0.673006	0.903588	-0.146263	0.422865	0.932079	down	no	0.650273	-0.620882	0.00897518	0.11309	down	no	0.366942	-1.44638	0.000166849	0.00292056	down	yes	0.98685	-0.0190969	0.588758	0.999998	down	no
AT3G05790	LON4	GO:0003697(single-stranded DNA binding);GO:0004176(ATP-dependent peptidase activity);GO:0005739(mitochondrion);GO:0005759(mitochondrial matrix);GO:0006515(protein quality control for misfolded or incompletely synthesized proteins);GO:0007005(mitochondrion organization);GO:0009507(chloroplast);GO:0051131(chaperone-mediated protein complex assembly)	NA	lon protease 4	0.171559	0.166947	0.15563	0.15121	0.217817	0.228809	0.26597	0.204304	0.279886	0.373908	0.317341	0.330496	0.13829	0.24991	0.317452	1.20986	0.274842	0.582412	0.940997	up	no	1.51812	0.60229	0.109491	0.473174	up	no	2.06774	1.04806	0.00118966	0.014112	up	yes	1.42805	0.514049	0.348604	0.999998	up	no
AT3G10040	HRA1	GO:0000976(transcription regulatory region sequence-specific DNA binding);GO:0003700(DNA-binding transcription factor activity);GO:0005515(protein binding);GO:0005634(nucleus);GO:0006355(regulation of transcription, DNA-templated);GO:0010629(negative regulation of gene expression);GO:0071456(cellular response to hypoxia);GO:1900037(regulation of cellular response to hypoxia)	NA	sequence-specific DNA binding transcription factors	0.258081	0.380256	0.316598	0.641859	0.73322	0.624767	0.309288	0.614951	0.299777	0.346222	0.250743	0.192161	0.313607	0.468011	0.47203	2.09422	1.06641	0.000546615	0.0331683	up	yes	1.28178	0.358148	0.462896	0.839733	/	no	0.826366	-0.275147	0.299569	0.667517	down	no	1.31281	0.392658	0.416791	0.999998	up	no
AT3G11340	UGT76B1	GO:0002239(response to oomycetes);GO:0006952(defense response);GO:0009507(chloroplast);GO:0010150(leaf senescence);GO:0046527(glucosyltransferase activity);GO:0052640(salicylic acid glucosyltransferase (glucoside-forming) activity);GO:0080043(quercetin 3-O-glucosyltransferase activity);GO:0080044(quercetin 7-O-glucosyltransferase activity)	00908(Zeatin biosynthesis)	UDP-Glycosyltransferase superfamily protein	0.06202	0.156812	0.147622	0.190893	0.107691	0.081973	0.143339	0.173067	0.229871	0.572115	0.38846	0.568943	0.142844	0.328806	0.190468	1.03849	0.0544804	0.967349	0.99704	up	no	1.49071	0.576001	0.346716	0.787267	up	no	4.17383	2.06137	4.75142e-06	0.000150233	up	yes	1.80682	0.853456	0.189242	0.999998	up	no
AT3G16120	.	GO:0005739(mitochondrion);GO:0007017(microtubule-based process);GO:0030286(dynein complex);GO:0045505(dynein intermediate chain binding);GO:0051959(dynein light intermediate chain binding);GO:2000582(positive regulation of ATP-dependent microtubule motor activity, plus-end-directed)	NA	Dynein light chain type 1 family protein	0.074456	0.125634	0.102477	0.05475	0.156904	0	0.074021	0.037299	0	0	0	0	0.084832	0.07094	0	0.699528	-0.515547	0.620015	0.944792	down	no	0.367919	-1.44254	0.238851	0.678261	down	no	0.000991516	-9.97808	0.00066434	0.00890824	down	yes	0.514835	-0.957819	0.403591	0.999998	down	no
AT3G16565	.	GO:0002196(Ser-tRNA(Ala) hydrolase activity);GO:0003676(nucleic acid binding);GO:0004813(alanine-tRNA ligase activity);GO:0005524(ATP binding);GO:0005737(cytoplasm);GO:0006419(alanyl-tRNA aminoacylation);GO:0006450(regulation of translational fidelity)	00970(Aminoacyl-tRNA biosynthesis)	alanine-tRNA ligases;nucleic acid binding;ligases, forming aminoacyl-tRNA and related compounds;nucleotide binding;ATP binding	0.156913	0.229097	0.151276	0.336956	0.274963	0.39307	0.41377	0.482064	0.665832	0.489963	0.471147	0.358315	0.116744	0.078188	0.195952	1.87049	0.903418	0.0686387	0.576194	up	no	2.90658	1.53932	0.00050373	0.0155208	up	yes	2.45572	1.29615	0.00493052	0.0424492	up	yes	0.727516	-0.45895	0.328103	0.999998	down	no
AT3G19250	DUF677	NA	NA	Protein of unknown function (DUF677)	0.056119	0.085619	0.116036	0.051638	0.091441	0.187189	0.191883	0.17679	0.118623	0.256062	0.459644	0.254427	0.100276	0.054816	0.114792	1.28123	0.35753	0.680282	0.953098	up	no	1.8904	0.918692	0.140335	0.534912	up	no	3.7635	1.91208	0.000511103	0.00726959	up	yes	1.04698	0.0662327	0.945353	0.999998	up	no
AT3G20880	WIP4	GO:0003676(nucleic acid binding);GO:0003700(DNA-binding transcription factor activity);GO:0005634(nucleus);GO:0006355(regulation of transcription, DNA-templated);GO:0010468(regulation of gene expression);GO:0048856(anatomical structure development);GO:0080022(primary root development)	NA	WIP domain protein 4	0	0	0	0.022463	0.042036	0.087384	0	0	0	0	0.042889	0	0	0	0.031971	506.277	8.98378	0.000930546	0.0489511	up	yes	1	0	1	1	/	no	142.963	7.1595	0.255352	0.613625	up	no	106.57	6.73566	0.367048	0.999998	up	no
AT3G24230	ATPLL24	GO:0005576(extracellular region);GO:0016829(lyase activity);GO:0030570(pectate lyase activity);GO:0045490(pectin catabolic process)	00040(Pentose and glucuronate interconversions)	Pectate lyase family protein	0.042888	0.054315	0.031877	0.020059	0.047453	0.037224	0	0.013877	0	0	0	0	0.018202	0.031843	0.031626	0.811404	-0.301508	0.705733	0.955413	down	no	0.107507	-3.2175	0.0387189	0.26919	down	no	0.00232414	-8.74909	0.00125807	0.0147739	down	yes	0.632716	-0.66037	0.405807	0.999998	down	no
AT3G24330	.	GO:0004553(hydrolase activity, hydrolyzing O-glycosyl compounds);GO:0005975(carbohydrate metabolic process);GO:0031225(anchored component of membrane);GO:0046658(anchored component of plasma membrane)	NA	O-Glycosyl hydrolases family 17 protein	0.11282	0.122378	0.036912	0.015174	0	0.057367	0.027587	0	0.03956	0	0.020461	0	0.066909	0.052575	0.040249	0.266587	-1.90732	0.083963	0.620825	down	no	0.246764	-2.0188	0.0410634	0.277141	down	no	0.0751939	-3.73324	0.00284999	0.0278881	down	yes	0.587016	-0.768528	0.250504	0.999998	down	no
AT3G24332	.	GO:0003674(molecular_function);GO:0005575(cellular_component);GO:0008150(biological_process)	NA	other RNA	0	0	0	0	0.088251	0	0.042322	0.100301	0	0.104859	0	0.091275	0	0	0	294.17	8.20051	0.0976309	0.649247	up	no	475.41	8.89303	0.0112436	0.129826	up	no	653.78	9.35266	0.00384718	0.0349424	up	yes	1	0	1	1	no	no
AT3G25760	AOC1)	GO:0005829(cytosol);GO:0009269(response to desiccation);GO:0009507(chloroplast);GO:0009535(chloroplast thylakoid membrane);GO:0009695(jasmonic acid biosynthetic process);GO:0009941(chloroplast envelope);GO:0018119(peptidyl-cysteine S-nitrosylation);GO:0046423(allene-oxide cyclase activity)	00592(alpha-Linolenic acid metabolism)	allene oxide cyclase 1	0.193127	0.430885	0.976049	0.157192	0.251517	0.168321	0.282351	0.433434	0.219833	0.038368	0.057745	0.086215	0.20688	0.538483	0.294611	0.36063	-1.47141	0.0105113	0.25049	down	no	0.584739	-0.774135	0.157931	0.567259	down	no	0.113951	-3.13352	3.25297e-06	0.00010954	down	yes	0.649959	-0.621579	0.209939	0.999998	down	no
AT3G26742	.	GO:0003674(molecular_function);GO:0008150(biological_process)	NA	hypothetical protein	0.719507	0.712314	0.586723	0.220155	0.329354	0.441662	0.489344	0.389458	0.450645	0.249729	0.255864	0.227623	0.326389	0.460069	0.837179	0.491033	-1.02611	0.0106898	0.253002	down	no	0.658617	-0.602489	0.0574992	0.337736	down	no	0.36324	-1.461	4.84731e-05	0.00104298	down	yes	0.80436	-0.314086	0.251477	0.999998	down	no
AT3G26820	ELT3	GO:0005575(cellular_component);GO:0008150(biological_process);GO:0016747(transferase activity, transferring acyl groups other than amino-acyl groups)	NA	Esterase/lipase/thioesterase family protein	0.399604	0.325294	0.596215	0.05924	0.077005	0.773292	0.08885	0.109158	0.23775	0.648705	0.093537	0.107044	0.351338	0.049869	0.180479	0.688463	-0.53855	0.587852	0.940997	down	no	0.329842	-1.60015	0.000227198	0.00838586	down	yes	0.642856	-0.637431	0.22509	0.576072	down	no	0.4403	-1.18344	0.0362198	0.900006	down	no
AT3G26830	CYP71B15	GO:0004497(monooxygenase activity);GO:0005506(iron ion binding);GO:0005783(endoplasmic reticulum);GO:0006952(defense response);GO:0009414(response to water deprivation);GO:0009617(response to bacterium);GO:0009625(response to insect);GO:0009700(indole phytoalexin biosynthetic process);GO:0009737(response to abscisic acid);GO:0010112(regulation of systemic acquired resistance);GO:0010120(camalexin…	04016(MAPK signaling pathway - plant)	Cytochrome P450 superfamily protein	0.103414	0.194601	0.100785	0.102711	0.061528	0.277747	0.204873	0.190403	0.269574	0.341329	0.492763	0.499034	0.139129	0.142339	0.244	1.10829	0.148335	0.88069	0.985235	up	no	1.66713	0.737363	0.156142	0.564791	up	no	3.34284	1.74108	8.0082e-05	0.00158511	up	yes	1.31762	0.397937	0.598068	0.999998	up	no
AT3G29615.1	MTO24.12	NA	00904(Diterpenoid biosynthesis)	transposable_element_gene	0.156351	0.213046	0.142986	0.140987	0.120602	0.156931	0.08623	0.097152	0.106509	0.045373	0.095763	0.058045	0.141718	0.132708	0.080535	0.816811	-0.291926	0.175958	0.786747	down	no	0.56577	-0.821712	0.000986089	0.0253815	down	no	0.388735	-1.36314	2.56523e-05	0.000622564	down	yes	0.692765	-0.529562	0.0529853	0.997366	down	no
AT3G30250.1	.	NA	NA	transposable_element_gene	0.406553	0.435373	0.226501	0.157322	0.165672	0.324648	0.204942	0.312763	0.258536	0.036014	0.105865	0.06266	0.369563	0.254472	0.146937	0.606164	-0.72222	0.217023	0.835547	down	no	0.726527	-0.460912	0.33292	0.777147	down	no	0.191439	-2.38504	0.00101478	0.0124853	down	yes	0.721595	-0.470738	0.340995	0.999998	down	no
AT3G32023.1	.	NA	NA	transposable_element_gene	0	0	0	0.031161	0.013125	0.01619	0.02194	0	0.029078	0.012034	0.114517	0.06075	0.062216	0.057845	0.058123	201.587	7.65526	0.10077	0.657633	up	no	170.06	7.4099	0.222938	0.658813	up	no	624.337	9.28618	0.00293132	0.0285078	up	yes	593.947	9.21419	0.0012696	0.172171	up	no
AT3G33115.1	T18B3.7	NA	00520(Amino sugar and nucleotide sugar metabolism)		0	0.003982	0	0	0	0.002582	0	0.00276	0	0.027956	0.012644	0.021693	0.004533	0	0.003987	0.648418	-0.625004	0.868799	0.98264	down	no	0.693119	-0.528825	0.885751	0.968088	down	no	15.6436	3.9675	0.00400555	0.0361372	up	yes	2.13963	1.09736	0.615866	0.999998	up	no
AT3G43190	ATSUS4	GO:0001666(response to hypoxia);GO:0005773(vacuole);GO:0005829(cytosol);GO:0005886(plasma membrane);GO:0005985(sucrose metabolic process);GO:0016157(sucrose synthase activity);GO:0016757(transferase activity, transferring glycosyl groups);GO:0071456(cellular response to hypoxia)	00500(Starch and sucrose metabolism)	sucrose synthase 4	0	0	0	0	0.02535	0.018151	0	0	0.020676	0.037495	0.043518	0.051275	0	0.004618	0.02696	145.003	7.17994	0.0470782	0.497253	up	no	68.92	6.10685	0.313468	0.759221	up	no	440.96	8.7845	2.49747e-05	0.000608313	up	yes	105.26	6.71781	0.138679	0.999998	up	no
AT3G44250	CYP71B38	GO:0005506(iron ion binding);GO:0009507(chloroplast);GO:0016705(oxidoreductase activity, acting on paired donors, with incorporation or reduction of molecular oxygen);GO:0020037(heme binding)	NA	cytochrome P450, family 71, subfamily B, polypeptide 38	0.665113	0.639927	0.774725	0.741974	0.444319	0.249637	0.348066	0.302435	0.32671	0.375021	0.402614	0.460105	0.725429	0.669841	0.739319	0.690429	-0.534435	0.115891	0.690878	down	no	0.469866	-1.08968	2.92392e-05	0.00153141	down	yes	0.595135	-0.748712	0.000983349	0.0122301	down	no	1.02636	0.0375378	0.70869	0.999998	up	no
AT3G44550	FAR5	GO:0009611(response to wounding);GO:0009651(response to salt stress);GO:0010345(suberin biosynthetic process);GO:0035336(long-chain fatty-acyl-CoA metabolic process);GO:0043231(intracellular membrane-bounded organelle);GO:0050062(long-chain-fatty-acyl-CoA reductase activity);GO:0055114(oxidation-reduction process);GO:0080019(fatty-acyl-CoA reductase (alcohol-forming) activity);GO:0102965(alcohol-…	00073(Cutin, suberine and wax biosynthesis);04146(Peroxisome)	fatty acid reductase 5	0.134009	0.160738	0.125555	0.20835	0.237651	0.140642	0.287898	0.252038	0.261949	0.414518	0.289104	0.361985	0.169163	0.315691	0.433884	1.39577	0.481057	0.388832	0.932079	up	no	1.90788	0.931969	0.0366084	0.261174	up	no	2.53534	1.34218	0.00127356	0.0149103	up	yes	2.1859	1.12823	0.0324587	0.85853	up	no
AT3G45130	LAS1	GO:0000250(lanosterol synthase activity);GO:0005811(lipid droplet);GO:0016104(triterpenoid biosynthetic process);GO:0042300(beta-amyrin synthase activity)	00100(Steroid biosynthesis)	lanosterol synthase 1	0.146718	0.160793	0.09163	0.054345	0.099371	0.061742	0.061907	0.029912	0.038936	0.122515	0	0.094232	0.148185	0.104347	0.135656	0.539804	-0.889492	0.065234	0.563318	down	no	0.327591	-1.61003	0.00208033	0.0436929	down	yes	0.543034	-0.880886	0.256077	0.614429	down	no	0.972559	-0.040143	0.70223	0.999998	down	no
AT3G45530	.	GO:0005634(nucleus);GO:0035556(intracellular signal transduction)	NA	Cysteine/Histidine-rich C1 domain family protein	0	0	0	0.032386	0.022222	0.060663	0	0	0.03037	0.043828	0.038659	0.040015	0.032484	0.022304	0	384.237	8.58585	0.000815798	0.0440351	up	yes	101.233	6.66154	0.274589	0.718099	/	no	408.34	8.67363	0.000380809	0.00575034	up	yes	182.627	7.51275	0.053835	0.999998	up	no
AT3G47190	GA2OX10	GO:0005737(cytoplasm);GO:0051213(dioxygenase activity);GO:0055114(oxidation-reduction process)	00904(Diterpenoid biosynthesis)	2-oxoglutarate (2OG) and Fe(II)-dependent oxygenase superfamily protein	0.078233	0.090179	0.095317	0.020601	0.097847	0.181733	0	0.020301	0	0	0	0.018896	0.055597	0.068425	0.114335	1.13822	0.186776	0.89553	0.988228	up	no	0.0769767	-3.69943	0.00830693	0.108142	down	no	0.0716493	-3.8029	0.00562845	0.0471057	down	yes	0.903795	-0.145932	0.64592	0.999998	down	no
AT3G48850	PHT3;2	GO:0003729(mRNA binding);GO:0005315(inorganic phosphate transmembrane transporter activity);GO:0009507(chloroplast);GO:0009651(response to salt stress);GO:0031305(integral component of mitochondrial inner membrane);GO:0035435(phosphate ion transmembrane transport)	NA	phosphate transporter 3;2	0	0.014114	0.044309	0	0.06845	0	0.028691	0.082924	0.054567	0.148737	0.154566	0.167323	0	0.050245	0	1.17163	0.228514	0.907179	0.990995	up	no	2.84446	1.50816	0.237431	0.676547	up	no	8.05549	3.00997	0.00146235	0.016587	up	yes	0.860021	-0.217556	0.868116	0.999998	down	no
AT3G50160	DUF247	GO:0003674(molecular_function);GO:0005739(mitochondrion);GO:0008150(biological_process)	NA	Plant protein of unknown function (DUF247)	0.270681	0.165963	0.233245	0.141332	0.195766	0.204531	0.213071	0.15525	0.198395	0.515435	0.630706	0.520696	0.380999	0.223982	0.264286	0.808535	-0.306617	0.356784	0.931548	down	no	0.845985	-0.241296	0.39036	0.812312	down	no	2.48823	1.31512	0.000291041	0.0046283	up	yes	1.29763	0.375877	0.549063	0.999998	up	no
AT3G54160	.	GO:0003674(molecular_function);GO:0005634(nucleus);GO:0008150(biological_process)	NA	RNI-like superfamily protein	0.329156	0.227016	0.185451	0.129039	0.132686	0.109338	0.053948	0.069665	0.083769	0.173777	0.164286	0.060222	0.159103	0.145893	0.137383	0.500339	-0.999022	0.0350511	0.44049	down	no	0.279633	-1.8384	0.000732753	0.0203921	down	yes	0.537045	-0.896885	0.076472	0.30233	down	no	0.596501	-0.745403	0.0709401	0.999998	down	no
AT3G56550	.	GO:0005739(mitochondrion);GO:0008270(zinc ion binding)	03440(Homologous recombination)	Pentatricopeptide repeat (PPR) superfamily protein	0.097758	0.08882	0.095572	0.163123	0.088667	0.100375	0.077656	0.262837	0.325921	0.323236	0.373562	0.322539	0.141197	0.094229	0.188969	1.24815	0.319789	0.631863	0.944792	up	no	2.36191	1.23996	0.0412851	0.27802	up	no	3.61275	1.8531	1.72493e-06	6.25408e-05	up	yes	1.50415	0.588945	0.365787	0.999998	up	no
AT3G57460	.	GO:0003824(catalytic activity);GO:0005737(cytoplasm);GO:0005739(mitochondrion);GO:0043171(peptide catabolic process);GO:0046872(metal ion binding);GO:0051603(proteolysis involved in cellular protein catabolic process)	NA	catalytics;metal ion binding	0.050045	0.143346	0.058176	0.040153	0.072537	0.087364	0	0	0	0.088431	0	0.04716	0.057838	0	0.032864	0.795231	-0.330553	0.67954	0.952954	down	no	0.00119253	-9.71176	0.00020702	0.00787317	down	yes	0.538986	-0.891681	0.417309	0.766737	down	no	0.360548	-1.47174	0.207646	0.999998	down	no
AT3G57780	.	GO:0005634(nucleus)	NA	nucleolar-like protein	0.218196	0.327271	0.209941	0.124183	0.117669	0.282256	0.142778	0.170482	0.148233	0.072009	0.086821	0.059775	0.189478	0.304286	0.169755	0.693808	-0.527392	0.201332	0.818795	down	no	0.610919	-0.710947	0.0370671	0.26275	down	no	0.289387	-1.78893	7.83165e-06	0.000227837	down	yes	0.878358	-0.187118	0.417963	0.999998	down	no
AT3G58390	PEL2	GO:0005515(protein binding);GO:0005634(nucleus);GO:0005737(cytoplasm);GO:0032790(ribosome disassembly);GO:0043022(ribosome binding);GO:0070481(nuclear-transcribed mRNA catabolic process, non-stop decay);GO:0070651(nonfunctional rRNA decay);GO:0070966(nuclear-transcribed mRNA catabolic process, no-go decay);GO:0071025(RNA surveillance)	03015(mRNA surveillance pathway)	Eukaryotic release factor 1 (eRF1) family protein	0.036125	0.074647	0.021772	0.020614	0	0	0	0.062465	0	0	0	0	0.030658	0.022965	0	0.155526	-2.68477	0.0868959	0.627242	down	no	0.471277	-1.08535	0.442605	0.839371	down	no	0.0022634	-8.78729	0.00316134	0.0300506	down	yes	0.404568	-1.30555	0.305762	0.999998	down	no
AT3G59060	PIL6	GO:0003700(DNA-binding transcription factor activity);GO:0005515(protein binding);GO:0005634(nucleus);GO:0009585(red, far-red light phototransduction);GO:0009693(ethylene biosynthetic process);GO:0010244(response to low fluence blue light stimulus by blue low-fluence system);GO:0010600(regulation of auxin biosynthetic process);GO:0010928(regulation of auxin mediated signaling pathway);GO:0046983(…	04075(Plant hormone signal transduction);04075(Plant hormone signal transduction)	phytochrome interacting factor 3-like 6	0.230562	0.332085	0.41525	0.0601346	0.256028	0.190803	0.17498	0.168846	0.110645	0.120948	0.0572067	0.135851	0.26309	0.357469	0.478667	0.518424	-0.947795	0.0569793	0.534424	down	no	0.464744	-1.10549	0.00232366	0.0470601	down	yes	0.321102	-1.6389	5.84049e-05	0.00121778	down	yes	1.12407	0.168733	0.924144	0.999998	up	no
AT4G05100	AtMYB74	GO:0000976(transcription regulatory region sequence-specific DNA binding);GO:0003700(DNA-binding transcription factor activity);GO:0005634(nucleus);GO:0009737(response to abscisic acid)	NA	myb domain protein 74	0.058764	0.045918	0.086986	0	0	0	0.063297	0	0.016263	0	0.090117	0.069371	0.071512	0.084666	0.019892	0.00156521	-9.31943	0.000530351	0.0328488	down	yes	0.415093	-1.26849	0.247713	0.689359	/	no	0.832106	-0.265162	0.709879	0.899333	down	no	0.91862	-0.12246	0.772463	0.999998	down	no
AT4G06648.1	.	NA	NA	transposable_element_gene	0.569935	0.676996	0.801615	0.527684	0.298591	0.425133	0.358145	0.278202	0.315583	0.197982	0.148858	0.271205	0.477191	0.555109	0.291333	0.610876	-0.711048	0.00437811	0.144758	down	no	0.464686	-1.10567	9.26246e-07	7.67e-05	down	yes	0.301699	-1.72882	6.49002e-11	8.69824e-09	down	yes	0.646133	-0.630097	0.0157238	0.661813	down	no
AT4G10500	DLO1	GO:0002229(defense response to oomycetes);GO:0002239(response to oomycetes);GO:0009507(chloroplast);GO:0009617(response to bacterium);GO:0009620(response to fungus);GO:0009751(response to salicylic acid);GO:0010150(leaf senescence);GO:0046244(salicylic acid catabolic process)	00941(Flavonoid biosynthesis)	2-oxoglutarate (2OG) and Fe(II)-dependent oxygenase superfamily protein	0.05581	0.066544	0.077932	0.144124	0.206878	0.066902	0.286219	0.302992	0.171172	0.090548	0.175818	0.201744	0.146359	0.213025	0.111289	2.08654	1.06111	0.176346	0.787696	up	no	3.79649	1.92466	0.00121573	0.0293139	up	yes	2.33721	1.22479	0.0961173	0.349393	up	no	2.35	1.23266	0.0813635	0.999998	up	no
AT4G16260	DL4170C	GO:0002215(defense response to nematode);GO:0004553(hydrolase activity, hydrolyzing O-glycosyl compounds);GO:0005618(cell wall);GO:0005739(mitochondrion);GO:0005774(vacuolar membrane);GO:0005975(carbohydrate metabolic process);GO:0009817(defense response to fungus, incompatible interaction);GO:0042973(glucan endo-1,3-beta-D-glucosidase activity);GO:0046658(anchored component of plasma membrane);G…	04120(Ubiquitin mediated proteolysis)	Glycosyl hydrolase superfamily protein	0.032249	0.090867	0.054578	0.036195	0.106806	0.069795	0.014954	0.114933	0.032755	0	0	0	0	0.035983	0	1.19754	0.260076	0.809573	0.976061	up	no	0.915293	-0.127695	0.861504	0.958938	down	no	0.0016883	-9.21022	0.000495201	0.00709587	down	yes	0.2025	-2.30401	0.106382	0.999998	down	no
AT4G16610	DL4330C	GO:0003676(nucleic acid binding);GO:0003700(DNA-binding transcription factor activity);GO:0005634(nucleus);GO:0006355(regulation of transcription, DNA-templated)	NA	C2H2-like zinc finger protein	0.161252	0.299569	0.08591	0.528084	0.338975	0.302509	0.328287	0.545457	0.306426	0.741887	0.486611	0.655826	0.186739	0.24626	0.375545	2.1392	1.09707	0.0741691	0.593217	up	no	2.15859	1.11009	0.0736999	0.385457	up	no	3.44653	1.78514	0.000974071	0.0121371	up	yes	1.47887	0.564495	0.495375	0.999998	up	no
AT4G18630	DUF688	GO:0003674(molecular_function);GO:0005634(nucleus);GO:0008150(biological_process)	NA	Protein of unknown function (DUF688)	0.875728	0.769024	0.972785	0.58731	0.369262	0.551549	0.58757	0.52524	0.512983	0.389596	0.430403	0.291802	0.883518	0.733139	0.56101	0.57616	-0.795458	0.0014806	0.068969	down	no	0.621116	-0.687066	0.0011646	0.0283843	down	no	0.424751	-1.23531	6.44365e-07	2.69543e-05	down	yes	0.831953	-0.265427	0.1903	0.999998	down	no
AT4G19810	ChiC	GO:0004568(chitinase activity);GO:0005576(extracellular region);GO:0005618(cell wall);GO:0006032(chitin catabolic process);GO:0008061(chitin binding);GO:0008843(endochitinase activity);GO:0009651(response to salt stress);GO:0009737(response to abscisic acid);GO:0009753(response to jasmonic acid);GO:0035885(exochitinase activity);GO:0099503(secretory vesicle)	00520(Amino sugar and nucleotide sugar metabolism)	Glycosyl hydrolase family protein with chitinase insertion domain	0.060722	0.05617	0.081839	0.049923	0.16426	0.205096	0.17062	0.075053	0.157253	0.223038	0.339607	0.283669	0.111444	0.092338	0.204256	2.10978	1.07709	0.183852	0.797885	up	no	2.02749	1.0197	0.161198	0.572901	up	no	4.25859	2.09038	0.000172655	0.00301046	up	yes	2.05322	1.03789	0.165237	0.999998	up	no
AT4G21220	ATLPXD2	GO:0005739(mitochondrion);GO:0009507(chloroplast);GO:0016410(N-acyltransferase activity);GO:2001289(lipid X metabolic process)	NA	Trimeric LpxA-like enzymes superfamily protein	0.081401	0.104546	0.062656	0.104385	0.053467	0.081139	0.194931	0.172534	0.167572	0.199999	0.364269	0.287475	0.129882	0.139887	0.191494	0.961336	-0.0568874	0.863848	0.982184	down	no	2.15217	1.10579	0.120338	0.49499	up	no	3.42612	1.77657	0.00500172	0.0429523	up	yes	1.85542	0.891746	0.265879	0.999998	up	no
AT4G22066	.	NA	NA	Pseudogene of AT5G66830	0.656389	0.437624	0.39929	0.448831	0.24463	0.24762	0.351925	0.260457	0.188454	0.156458	0.126185	0.21946	0.558121	0.311624	0.276322	0.630201	-0.666116	0.147593	0.741777	down	no	0.536285	-0.898928	0.0535545	0.323766	down	no	0.336237	-1.57245	0.00166081	0.0183739	down	yes	0.767471	-0.381816	0.355863	0.999998	down	no
AT4G25490	ATCBF1	GO:0003677(DNA binding);GO:0003700(DNA-binding transcription factor activity);GO:0005515(protein binding);GO:0005634(nucleus);GO:0009409(response to cold);GO:0009414(response to water deprivation);GO:0009631(cold acclimation);GO:0045893(positive regulation of transcription, DNA-templated)	NA	C-repeat/DRE binding factor 1	0.070066	0.083373	0.021751	0.563025	0.245246	0.421037	0.489103	0.51037	0.369034	0.040415	0.106053	0.077996	0.025768	0.060563	0	7.017	2.81085	4.76259e-05	0.00465539	up	yes	7.81156	2.96561	2.59817e-06	0.000198179	up	yes	1.28126	0.357564	0.785799	0.935371	up	no	0.492785	-1.02097	0.39399	0.999998	down	no
AT4G26810	F10M23.150	GO:0003674(molecular_function);GO:0005634(nucleus);GO:0008150(biological_process);GO:0008150(biological_process)	NA	SWIB/MDM2 domain superfamily protein	0.255695	0.20468	0.146177	0.304098	0.499454	0.323772	0.374931	0.375543	0.54779	0.520466	0.517695	0.739979	0	0.244249	0.243019	1.85858	0.894198	0.164517	0.770717	up	no	2.1404	1.09788	0.0624135	0.353711	up	no	2.93155	1.55166	0.00371654	0.0340273	up	yes	0.803341	-0.315916	0.579126	0.999998	down	no
AT4G27300	M4I22.110	GO:0004674(protein serine/threonine kinase activity);GO:0005516(calmodulin binding);GO:0005886(plasma membrane);GO:0006468(protein phosphorylation);GO:0009506(plasmodesma);GO:0031625(ubiquitin protein ligase binding);GO:0048544(recognition of pollen)	NA	S-locus lectin protein kinase family protein	0.056451	0.052255	0.135115	0.02568	0.104457	0.021507	0.040308	0.014433	0.013651	0	0.021828	0	0.042369	0.011224	0.013592	0.621948	-0.685134	0.360134	0.931548	down	no	0.280501	-1.83392	0.0168789	0.167172	down	no	0.0895247	-3.48157	0.00283885	0.0278094	down	yes	0.275551	-1.85961	0.0187826	0.707268	down	no
AT4G28900.1	F25O24.20	NA	00230(Purine metabolism);00240(Pyrimidine metabolism);03020(RNA polymerase)	ransposable_element_gene	0.142659	0.229963	0.28738	0.125044	0.315203	0.317002	0.093413	0.108027	0.118885	0.109572	0.113256	0.217308	0.126676	0.198117	0.100294	1.14734	0.198297	0.692056	0.95353	up	no	0.485339	-1.04293	0.000922826	0.0241433	down	yes	0.666871	-0.584521	0.062732	0.264342	down	no	0.644069	-0.634712	0.0434102	0.950289	down	no
AT4G29970	F27B13.210	GO:0003674(molecular_function);GO:0005634(nucleus);GO:0008150(biological_process)	03040(Spliceosome)	F-box and associated interaction domains-containing protein	0.242568	0.463893	0.343753	0.593041	0.326466	0.356998	0.213734	0.234205	0.372926	0.045786	0.036094	0.175082	0.254019	0.451157	0.709817	1.21547	0.281516	0.607057	0.944792	up	no	0.781617	-0.355466	0.414246	0.82445	down	no	0.244676	-2.03106	0.00295391	0.0286655	down	yes	1.34734	0.430112	0.553678	0.999998	up	no
AT4G33050	ATIQM1	GO:0005516(calmodulin binding);GO:0005634(nucleus);GO:0005737(cytoplasm);GO:0010119(regulation of stomatal movement);GO:0010197(polar nucleus fusion);GO:0010200(response to chitin);GO:0010200(response to chitin)	00500(Starch and sucrose metabolism);00500(Starch and sucrose metabolism)	calmodulin-binding family protein	0.09074	0.0353553	0.0542256	0	0	0	0	0	0	0.0185741	0	0.0289914	0	0	0.0112971	0.0016637	-9.23139	1.25114e-05	0.00148814	down	yes	0.0016637	-9.23139	9.65052e-06	0.0006049	down	yes	0.263782	-1.92258	0.0437115	0.208047	down	no	0.0626499	-3.99654	0.00121901	0.167216	down	no
AT4G36700	VL43	GO:0008150(biological_process);GO:0045735(nutrient reservoir activity)	NA	RmlC-like cupins superfamily protein	0.192501	0.197581	0.169596	0.37733	0.45962	0.433864	0.583083	0.570392	0.710143	0.46807	0.263272	0.543294	0.205044	0.514158	0.602748	2.27062	1.18308	0.00105205	0.0532585	up	no	3.3298	1.73544	4.92026e-08	5.39396e-06	up	yes	2.27745	1.18742	0.0051819	0.0441897	up	yes	2.36198	1.24	0.011986	0.592257	up	no
AT4G36740	ATHB40	GO:0000976(transcription regulatory region sequence-specific DNA binding);GO:0003700(DNA-binding transcription factor activity);GO:0005634(nucleus);GO:0006355(regulation of transcription, DNA-templated);GO:0009733(response to auxin);GO:0043565(sequence-specific DNA binding);GO:0045893(positive regulation of transcription, DNA-templated)	NA	homeobox protein 40	0	0	0	0	0	0.015837	0.121111	0.079626	0.210818	0.113757	0.089854	0	0	0.08807	0.074952	52.79	5.72219	0.659888	0.947908	up	no	1371.85	10.4219	8.3166e-05	0.00359739	up	yes	678.703	9.40664	0.0249467	0.14175	up	no	543.407	9.08589	0.0509223	0.995539	up	no
AT4G37070	AtPLAIVA	GO:0004620(phospholipase activity);GO:0009507(chloroplast);GO:0010311(lateral root formation);GO:0047372(acylglycerol lipase activity);GO:0047372(acylglycerol lipase activity)	NA	Acyl transferase/acyl hydrolase/lysophospholipase superfamily protein	0.0436821	0.0567321	0.00965932	0.0224716	0.0644977	0.0190378	0.0491565	0	0	0	0	0	0.0305803	0.0130088	0.105047	0.963058	-0.0543053	0.911528	0.991896	down	no	0.446579	-1.16301	0.39515	0.813983	down	no	0.00272545	-8.51929	0.00276473	0.0272718	down	yes	1.35033	0.433317	0.841659	0.999998	up	no
AT4G37400	CYP81F3	GO:0004497(monooxygenase activity);GO:0005506(iron ion binding);GO:0016020(membrane);GO:0016709(oxidoreductase activity, acting on paired donors, with incorporation or reduction of molecular oxygen, NAD(P)H as one donor, and incorporation of one atom of oxygen);GO:0020037(heme binding);GO:0042343(indole glucosinolate metabolic process)	NA	cytochrome P450, family 81, subfamily F, polypeptide 3	0	0	0	0	0	0.025208	0	0	0.010474	0.013418	0.09079	0.020232	0	0	0.01508	84.0267	6.39278	0.363473	0.931548	up	no	34.9133	5.12571	0.574085	0.862178	up	no	414.8	8.69627	0.00215766	0.0226047	up	yes	50.2667	5.65153	0.519638	0.999998	up	no
AT4G39640	GGT1	GO:0000048(peptidyltransferase activity);GO:0005576(extracellular region);GO:0005886(plasma membrane);GO:0006751(glutathione catabolic process);GO:0006979(response to oxidative stress);GO:0009506(plasmodesma);GO:0016756(glutathione gamma-glutamylcysteinyltransferase activity);GO:0036374(glutathione hydrolase activity);GO:0048046(apoplast);GO:0102953(hypoglycin A gamma-glutamyl transpeptidase acti…	00590(Arachidonic acid metabolism);00430(Taurine and hypotaurine metabolism);00460(Cyanoamino acid metabolism);00480(Glutathione metabolism);00480(Glutathione metabolism)	gamma-glutamyl transpeptidase 1	0.121579	0.195218	0.300012	0.120505	0.103359	0.0951405	0.125707	0.122446	0.183826	0.0616597	0.0834336	0.105653	0.138599	0.209452	0.185923	0.517186	-0.951246	0.0393398	0.458574	down	no	0.700345	-0.513862	0.217146	0.652905	down	no	0.406522	-1.29859	0.00484994	0.0418758	down	yes	0.865703	-0.208056	0.450634	0.999998	down	no
AT5G01750	DUF567	GO:0003674(molecular_function);GO:0005737(cytoplasm);GO:0005829(cytosol);GO:0005886(plasma membrane);GO:0005886(plasma membrane)	NA	Protein of unknown function (DUF567)	0.264681	0.247229	0.322705	0.562032	0.513171	0.461663	0.733517	0.590464	0.53724	0.539109	0.43494	0.467213	0.213705	0.240563	0.248287	1.84141	0.880808	0.0167787	0.318074	up	no	2.23004	1.15707	0.000889633	0.0235019	up	yes	1.72686	0.788151	0.0406918	0.19855	up	no	0.84177	-0.248501	0.324071	0.999998	down	no
AT5G03000	F15A17.30	GO:0003674(molecular_function);GO:0008150(biological_process);GO:0009507(chloroplast)	NA	Galactose oxidase/kelch repeat superfamily protein	0.635444	0.494912	0.651573	0.768149	0.465401	0.61096	0.507584	0.669605	0.290413	0.237539	0.342715	0.148737	0.695994	0.334302	0.492547	1.03512	0.0497978	0.944773	0.996524	up	no	0.823603	-0.279979	0.367971	0.802886	down	no	0.409102	-1.28947	0.000950254	0.0118788	down	yes	0.854604	-0.226673	0.402633	0.999998	down	no
AT5G04190	PKS4	GO:0003674(molecular_function);GO:0005634(nucleus);GO:0009638(phototropism);GO:0010017(red or far-red light signaling pathway)	NA	phytochrome kinase substrate 4	0.247723	0.2487	0.333083	0.185407	0.369045	0.199875	0.148638	0.133967	0.16389	0.070124	0.162067	0.075445	0.12842	0.174282	0.218943	0.909369	-0.137062	0.636639	0.944792	down	no	0.538266	-0.893608	0.0188299	0.177966	down	no	0.370867	-1.43103	0.00204282	0.0216575	down	yes	0.628862	-0.669184	0.0389155	0.914717	down	no
AT5G05113	.	GO:0005739(mitochondrion)	NA	hypothetical protein	0.753722	0.493912	0.220627	0.338254	0.064407	0.192236	0.571532	0.382983	0.331736	0.083498	0	0	0.30716	0	0.103027	0.405171	-1.3034	0.130114	0.713794	down	no	0.876037	-0.190936	0.696726	0.906625	down	no	0.0568686	-4.13622	0.00128154	0.0149766	down	yes	0.279369	-1.83975	0.0992755	0.999998	down	no
AT5G05282	CPuORF64	NA	NA	conserved peptide upstream open reading frame 64	0.120258	0.413301	0.158625	0.063964	0.106961	0.09851	0.111569	0.0416	0.074717	0.019404	0.058276	0.063547	0.044774	0.104943	0.138584	0.389253	-1.36122	0.0563345	0.532597	down	no	0.329227	-1.60284	0.0297567	0.232205	down	no	0.204031	-2.29314	0.00350617	0.0325251	down	yes	0.416509	-1.26358	0.0578269	0.999998	down	no
AT5G05340	PRX52	GO:0004601(peroxidase activity);GO:0005515(protein binding);GO:0005576(extracellular region);GO:0005618(cell wall);GO:0005794(Golgi apparatus);GO:0005829(cytosol);GO:0006979(response to oxidative stress);GO:0009809(lignin biosynthetic process);GO:0010089(xylem development);GO:0020037(heme binding);GO:0048046(apoplast);GO:1901430(positive regulation of syringal lignin biosynthetic process)	00940(Phenylpropanoid biosynthesis)	Peroxidase superfamily protein	0.199872	0.140484	0.14942	0.126165	0.21887	0.144551	0.317243	0.047306	0.195863	0.631225	0.306983	0.401837	0.122347	0.241836	0.354409	0.999612	-0.000559777	0.861695	0.98161	down	no	1.14422	0.194366	0.932025	0.984186	up	no	2.73604	1.45209	0.00471696	0.0410036	up	yes	1.46718	0.553051	0.512448	0.999998	up	no
AT5G09950	MEF7	GO:0005739(mitochondrion);GO:0008270(zinc ion binding);GO:0009451(RNA modification)	NA	Tetratricopeptide repeat (TPR)-like superfamily protein	0.052249	0.053612	0.056088	0.058019	0.087209	0.133683	0.109242	0.125905	0.085932	0.144746	0.150875	0.254503	0.015132	0.055696	0.076628	1.72222	0.784265	0.201028	0.818795	up	no	1.98259	0.987389	0.0587993	0.341247	up	no	3.3969	1.76422	0.000195285	0.00334596	up	yes	0.910509	-0.135255	0.654998	0.999998	down	no
AT5G10100	TPPI	GO:0004805(trehalose-phosphatase activity);GO:0005737(cytoplasm);GO:0005992(trehalose biosynthetic process);GO:0009507(chloroplast);GO:0009507(chloroplast)	00500(Starch and sucrose metabolism);00500(Starch and sucrose metabolism)	Haloacid dehalogenase-like hydrolase (HAD) superfamily protein	0.260741	0.228337	0.360583	0.299462	0.205547	0.264284	0.315503	0.226939	0.16181	0.125162	0.069928	0.125221	0.197253	0.12942	0.218493	0.905412	-0.143354	0.608181	0.944792	down	no	0.828862	-0.270796	0.408012	0.822616	down	no	0.376986	-1.40742	0.000884505	0.0112183	down	yes	0.641628	-0.640191	0.076533	0.999998	down	no
AT5G10580	DUF599	GO:0003674(molecular_function);GO:0005576(extracellular region);GO:0008150(biological_process);GO:0008150(biological_process)	03013(RNA transport);03013(RNA transport)	Protein of unknown function, DUF599	0.134386	0.0726031	0.137234	0.117053	0.0286957	0.0646739	0.0255434	0.0611227	0.0103133	0.0124025	0	0.0232307	0.0590938	0.0496559	0	0.611297	-0.710056	0.239809	0.858706	down	no	0.281734	-1.82759	0.0162338	0.162928	down	no	0.103518	-3.27205	0.000306979	0.00483543	down	yes	0.315928	-1.66233	0.0702257	0.999998	down	no
AT5G11920	AtcwINV6	GO:0004553(hydrolase activity, hydrolyzing O-glycosyl compounds);GO:0005975(carbohydrate metabolic process);GO:0031219(levanase activity);GO:0051669(fructan beta-fructosidase activity);GO:0051670(inulinase activity)	00052(Galactose metabolism);00500(Starch and sucrose metabolism)	6-&1-fructan exohydrolase	0.098753	0.019855	0.060339	0	0.043452	0	0	0	0	0	0	0	0	0	0	0.24282	-2.04204	0.127913	0.710124	down	no	0.00167647	-9.22035	3.90246e-05	0.00193182	down	yes	0.00167647	-9.22035	4.13464e-05	0.000912976	down	yes	0.00167647	-9.22035	3.1213e-05	0.0125253	down	yes
AT5G18030	SAUR21	GO:0003674(molecular_function);GO:0005739(mitochondrion)	04075(Plant hormone signal transduction)	SAUR-like auxin-responsive protein family	0.405892	0.752474	0.621551	0.315751	0.238982	0.331933	0.481201	0.06227	0.16823	0.23913	0.143886	0.231094	0.754128	0.59235	0.453019	0.49815	-1.00535	0.0481875	0.50265	down	no	0.399851	-1.32247	0.0424655	0.282236	down	no	0.345022	-1.53524	0.00256641	0.0258357	down	yes	1.011	0.0157837	0.867941	0.999998	up	no
AT5G19190	T24G5.90	GO:0003674(molecular_function);GO:0005634(nucleus);GO:0008150(biological_process)	NA	hypothetical protein	0.317282	0.39151	0.658501	0.35618	0.474934	0.14128	0.082556	0.094864	0.191877	0.137483	0.494242	0.065412	0.243069	0.504418	0.209977	0.711182	-0.49171	0.352005	0.929333	down	no	0.270094	-1.88847	0.00198956	0.0422867	down	yes	0.509867	-0.971808	0.156537	0.472012	down	no	0.700262	-0.514032	0.256188	0.999998	down	no
AT5G24910	CYP714A1	GO:0004497(monooxygenase activity);GO:0005506(iron ion binding);GO:0016705(oxidoreductase activity, acting on paired donors, with incorporation or reduction of molecular oxygen);GO:0020037(heme binding);GO:0055114(oxidation-reduction process)	NA	cytochrome P450, family 714, subfamily A, polypeptide 1	0.088231	0.111415	0.123654	0.092806	0.167453	0.084615	0.130069	0.068379	0.112163	0.368637	0.200372	0.33592	0.081335	0.205432	0.16601	1.06673	0.0931959	0.966269	0.99704	up	no	0.960752	-0.0577646	0.803243	0.947351	down	no	2.79904	1.48493	0.00157459	0.0176227	up	yes	1.40049	0.485927	0.522325	0.999998	up	no
AT5G24915.1	.	NA	00500(Starch and sucrose metabolism);00460(Cyanoamino acid metabolism);00940(Phenylpropanoid biosynthesis)		0.006707	0.016424	0.004546	0.027596	0.008627	0.032197	0.023767	0.008166	0.021327	0.067192	0.039861	0.036058	0.065754	0.032578	0.007425	2.47209	1.30573	0.181222	0.794332	up	no	1.92434	0.944365	0.357764	0.79565	up	no	5.17076	2.37038	0.00154504	0.0173361	up	yes	3.82112	1.93399	0.0479016	0.97089	up	no
AT5G25040	T11H3.50	GO:0009507(chloroplast);GO:0009536(plastid);GO:0009536(plastid)	NA	Major facilitator superfamily protein	0.104071	0.177325	0.166847	0.110107	0.192843	0.102284	0.0922072	0.217988	0.104298	0.021553	0.0415765	0.041627	0.183272	0.0659394	0.191316	0.904049	-0.145526	0.700673	0.954482	down	no	0.924707	-0.112932	0.715268	0.914449	down	no	0.233704	-2.09724	0.00026896	0.0043231	down	yes	0.982786	-0.0250513	0.814632	0.999998	down	no
AT5G26236.1	.	NA	00511(Other glycan degradation)	transposable_element_gene	0.136135	0.122845	0.151223	0.074345	0.095821	0.086496	0.151932	0.160166	0.19227	0.237137	0.272522	0.364346	0.241479	0.175038	0.256732	0.625695	-0.676468	0.0379767	0.453809	down	no	1.22956	0.298139	0.461978	0.839733	up	no	2.13066	1.0913	0.000676537	0.00905327	up	yes	1.64126	0.714802	0.0531994	0.997666	up	no
AT5G30060.1	.	NA	00360(Phenylalanine metabolism);00940(Phenylpropanoid biosynthesis);00945(Stilbenoid, diarylheptanoid and gingerol biosynthesis);00941(Flavonoid biosynthesis)	transposable_element_gene	0.006119	0.028677	0.010752	0	0	0	0	0.007574	0	0	0	0	0	0	0	0.00658646	-7.24628	0.0035535	0.127874	down	no	0.166286	-2.58826	0.104675	0.462867	down	no	0.00658646	-7.24628	0.0029625	0.0287074	down	yes	0.00658646	-7.24628	0.00240383	0.255281	down	no
AT5G31122.1	.	NA	00480(Glutathione metabolism)	transposable_element_gene	0.45239	0.275347	0.307126	0.332603	0.232564	0.266228	0.192648	0.172622	0.21107	0.111549	0.080287	0.060277	0.11912	0.149847	0.232716	0.803387	-0.315834	0.389547	0.932079	down	no	0.556924	-0.844448	0.050059	0.310683	down	no	0.24362	-2.0373	0.000139004	0.0025098	down	yes	0.484782	-1.04459	0.0174973	0.689804	down	no
AT5G31302.1	.	NA	NA	transposable_element_gene	0.085564	0.109342	0.120179	0.050146	0.071899	0.078136	0.061399	0.090744	0.043408	0.044941	0.024632	0.024064	0.096802	0.059127	0.049866	0.635324	-0.654436	0.172725	0.783411	down	no	0.620629	-0.688196	0.171612	0.588516	down	no	0.29718	-1.75059	0.0019824	0.0211373	down	yes	0.653141	-0.614533	0.200731	0.999998	down	no
AT5G37470	DUF577	GO:0003674(molecular_function);GO:0005575(cellular_component);GO:0008150(biological_process)	03013(RNA transport);03008(Ribosome biogenesis in eukaryotes)	Family of unknown function (DUF577)	0.316286	0.171698	0.261542	0.128416	0.24125	0.129594	0.20409	0.176874	0.157955	0.157726	0.069469	0.078328	0.186939	0.187861	0.151067	0.666101	-0.586187	0.159607	0.762808	down	no	0.719013	-0.47591	0.171561	0.588516	down	no	0.407622	-1.2947	0.00413211	0.0369387	down	yes	0.701599	-0.511281	0.125857	0.999998	down	no
AT5G37570	K12B20.3	GO:0009451(RNA modification);GO:0009507(chloroplast);GO:0043231(intracellular membrane-bounded organelle)	NA	Pentatricopeptide repeat (PPR-like) superfamily protein	0.102409	0.072401	0.144373	0.183839	0.065822	0.215395	0.320935	0.133638	0.251359	0.30491	0.286249	0.329329	0.118437	0.154908	0.108626	1.45702	0.543021	0.456506	0.932079	up	no	2.21168	1.14515	0.0455219	0.292585	up	no	2.88389	1.52802	0.00127971	0.0149627	up	yes	1.19671	0.259079	0.805287	0.999998	up	no
AT5G37840	K22F20.80	GO:0003674(molecular_function);GO:0005634(nucleus);GO:0005886(plasma membrane);GO:0008150(biological_process)	NA	PADRE protein	0	0	0	0	0.071419	0.06457	0.072052	0	0.021924	0.072457	0.176483	0.249132	0	0	0.040253	453.297	8.82431	0.0405311	0.464019	up	no	313.253	8.29119	0.120501	0.495134	up	no	1660.24	10.6972	1.33676e-05	0.000359749	up	yes	134.177	7.06799	0.426731	0.999998	up	no
AT5G40020	MYH19.180	GO:0003674(molecular_function);GO:0005576(extracellular region);GO:0006952(defense response)	NA	Pathogenesis-related thaumatin superfamily protein	0	0	0	0.088741	0.061175	0.037499	0.094167	0	0.170346	0.045927	0.093089	0.036344	0	0.273779	0.142776	624.717	9.28706	0.00354564	0.127874	up	no	881.71	9.78416	0.00547752	0.0826757	up	no	584.533	9.19114	0.00564854	0.0472272	up	yes	1388.52	10.4393	0.0988962	0.999998	up	no
AT5G44820	K23L20.17	GO:0008150(biological_process);GO:0009507(chloroplast)	NA	Nucleotide-diphospho-sugar transferase family protein	0.072334	0.055478	0.03575	0.029208	0	0.043325	0	0.035471	0.029015	0	0	0	0	0.041288	0.040049	0.443459	-1.17313	0.293905	0.898495	down	no	0.39426	-1.34278	0.238109	0.677615	down	no	0.00183417	-9.09066	0.000684585	0.0091257	down	yes	0.497285	-1.00785	0.287871	0.999998	down	no
AT5G48470	PRDA1	GO:0005515(protein binding);GO:0006355(regulation of transcription, DNA-templated);GO:0009507(chloroplast);GO:0009658(chloroplast organization);GO:0042644(chloroplast nucleoid)	NA	Pep-related development arrested 1	0.188508	0.121261	0.181627	0.216216	0.250195	0.15822	0.403119	0.363852	0.280897	0.65285	0.696755	0.623698	0.284543	0.216054	0.24101	1.27114	0.346118	0.556945	0.934013	up	no	2.13243	1.0925	0.0175531	0.170825	up	no	4.01571	2.00565	4.77274e-08	2.86993e-06	up	yes	1.50918	0.593769	0.295379	0.999998	up	no
AT5G49110	K20J1.8	GO:0005634(nucleus);GO:0006281(DNA repair);GO:0009506(plasmodesma);GO:0070182(DNA polymerase binding);GO:0070182(DNA polymerase binding)	NA	fanconi anemia group I-like protein	0.0939222	0.152627	0.177879	0.158853	0.184244	0.23005	0.236535	0.288279	0.296598	0.262771	0.344869	0.353846	0.188458	0.154754	0.161613	1.3504	0.433384	0.247308	0.864992	up	no	1.93534	0.952585	0.00301322	0.0562482	up	no	2.26537	1.17975	0.000282698	0.00451793	up	yes	1.18942	0.250263	0.671267	0.999998	up	no
AT5G50120	MPF21.14	GO:0005634(nucleus);GO:0008150(biological_process)	00565(Ether lipid metabolism)	Transducin/WD40 repeat-like superfamily protein	0	0	0	0	0.033012	0.046024	0.173782	0	0.043521	0.19631	0.144881	0.277163	0.023216	0	0.104826	263.453	8.0414	0.0676834	0.5746	up	no	724.343	9.50053	0.0041	0.068978	up	no	2061.18	11.0093	4.85458e-08	2.90617e-06	up	yes	426.807	8.73744	0.0273731	0.811414	up	no
AT5G51920	MJM18.1	GO:0009507(chloroplast)	00790(Folate biosynthesis)	Pyridoxal phosphate (PLP)-dependent transferases superfamily protein	0.171656	0.322602	0.362876	0.29223	0.243536	0.254446	0.288284	0.285753	0.322572	0.66791	0.518666	0.603514	0.324885	0.429686	0.397287	0.921924	-0.117281	0.645745	0.946781	down	no	1.04605	0.0649582	0.999946	0.999973	up	no	2.08846	1.06244	0.00294127	0.028584	up	yes	1.34385	0.42637	0.379002	0.999998	up	no
AT5G55360	MTE17.7	GO:0047196(long-chain-alcohol O-fatty-acyltransferase activity);GO:0102966(arachidoyl-CoA:1-dodecanol O-acyltransferase activity)	NA	MBOAT (membrane bound O-acyl transferase) family protein	0.170258	0.163878	0.187444	0.285508	0.308779	0.211983	0.285342	0.551356	0.633449	0.584965	0.382683	0.508525	0.13777	0.096584	0.339021	1.54582	0.628374	0.253854	0.868504	up	no	2.81864	1.495	0.00297318	0.0558382	up	no	2.83019	1.5009	0.000795154	0.0102885	up	yes	1.0993	0.13659	0.975064	0.999998	up	no
AT5G56300	GAMT2	GO:0005575(cellular_component);GO:0008757(S-adenosylmethionine-dependent methyltransferase activity);GO:0010341(gibberellin carboxyl-O-methyltransferase activity);GO:0032259(methylation);GO:0102118(gibberellin A4 carboxyl methyltransferase activity)	NA	gibberellic acid methyltransferase 2	0.032808	0.059091	0.027654	0.012014	0	0.042509	0.044136	0.030668	0.015411	0	0	0	0.039476	0.035419	0	0.456057	-1.13271	0.371691	0.931656	down	no	0.754603	-0.406211	0.654907	0.895543	down	no	0.00250935	-8.63847	0.00215818	0.0226047	down	yes	0.626459	-0.674709	0.508241	0.999998	down	no
AT5G57560	ATXTH22	GO:0004553(hydrolase activity, hydrolyzing O-glycosyl compounds);GO:0005618(cell wall);GO:0005794(Golgi apparatus);GO:0009408(response to heat);GO:0009409(response to cold);GO:0009507(chloroplast);GO:0009612(response to mechanical stimulus);GO:0009664(plant-type cell wall organization);GO:0009733(response to auxin);GO:0009741(response to brassinosteroid);GO:0010411(xyloglucan metabolic process);G…	04075(Plant hormone signal transduction)	Xyloglucan endotransglucosylase/hydrolase family protein	0.42997	0.517036	0.798568	0.874338	0.784192	0.463318	0.254766	0.236225	0.402607	0.33918	0.351861	0.335901	0.112332	0.178815	0.280812	1.21556	0.28162	0.554915	0.933809	up	no	0.511922	-0.966004	0.011497	0.131949	down	no	0.588312	-0.765347	0.0144355	0.0954042	down	no	0.327662	-1.60972	8.39095e-05	0.0278517	down	yes
AT3G25560	ATNIK2	GO:0005515(protein binding);GO:0005886(plasma membrane);GO:0006468(protein phosphorylation);GO:0006468(protein phosphorylation)	NA	NSP-interacting kinase 2	2.37936	3.26787	3.12021	2.90001	2.72781	2.64649	2.14814	2.00684	2.00516	1.25372	1.24957	1.55756	3.32328	4.26705	3.83832	0.943755	-0.0835153	0.330197	0.91923	down	no	0.702615	-0.509193	8.81034e-05	0.00378185	down	no	0.463174	-1.11038	1.90137e-14	4.61451e-12	down	no	1.30353	0.382426	0.104185	0.999998	up	no
AT3G26180	CYP71B20	GO:0005506(iron ion binding);GO:0009507(chloroplast);GO:0016705(oxidoreductase activity, acting on paired donors, with incorporation or reduction of molecular oxygen);GO:0020037(heme binding)	NA	cytochrome P450, family 71, subfamily B, polypeptide 20	0.220491	0.304257	0.511342	0.361302	0.500617	0.787405	0.580483	1.032	1.17047	0.255348	0.399385	0.37501	0.090686	0.134029	0.260092	1.59187	0.670726	0.124712	0.705997	up	no	2.68601	1.42547	0.000246201	0.0088652	up	no	0.993874	-0.00886501	0.765596	0.926168	down	no	0.46792	-1.09567	0.00926359	0.535954	down	no
AT3G26290;AT3G26295	CYP71B26;CYP71B33	GO:0005506(iron ion binding);GO:0009507(chloroplast);GO:0016020(membrane);GO:0016705(oxidoreductase activity, acting on paired donors, with incorporation or reduction of molecular oxygen);GO:0016709(oxidoreductase activity, acting on paired donors, with incorporation or reduction of molecular oxygen, NAD(P)H as one donor, and incorporation of one atom of oxygen);GO:0020037(heme binding)	NA	cytochrome P450, family 71, subfamily B, polypeptide 26	2.9714	4.73201	2.83218	6.88855	5.38526	5.07102	6.9567	5.52626	5.58137	0.683443	0.609874	0.674453	2.39996	3.72967	5.0241	1.64631	0.719235	0.00105481	0.0532974	up	no	1.7146	0.777872	0.000408938	0.0131824	up	no	0.186774	-2.42064	7.49252e-36	9.61147e-33	down	no	1.05867	0.0822558	0.787422	0.999998	up	no
AT3G26740	CCL	GO:0003674(molecular_function);GO:0005829(cytosol);GO:0007623(circadian rhythm);GO:0009507(chloroplast);GO:0098807(chloroplast thylakoid membrane protein complex)	04144(Endocytosis)	CCR-like	5.016	6.94479	6.48449	22.478	20.4531	18.8584	37.0425	28.2354	28.0936	6.54742	6.40713	6.87749	1.69795	2.84629	2.92042	3.34988	1.74411	5.88435e-33	1.75752e-29	up	no	5.06208	2.33973	8.70331e-49	2.94585e-45	up	no	1.07518	0.104581	0.941575	0.9828	up	no	0.404692	-1.3051	5.29062e-12	1.77804e-08	down	yes
AT3G27025	LAZY6	GO:0003674(molecular_function);GO:0005634(nucleus);GO:0009507(chloroplast);GO:0009630(gravitropism);GO:2000012(regulation of auxin polar transport)	NA	LAZY gene family	1.10952	1.06433	1.65746	1.02493	0.951102	0.654452	0.706651	0.489946	0.438725	0.871912	0.631969	0.862348	1.40868	2.16292	2.66918	0.686577	-0.542507	0.039857	0.460153	down	no	0.426832	-1.22826	2.10665e-05	0.00117616	down	no	0.617604	-0.695246	0.00289914	0.0282702	down	no	1.62889	0.703891	0.0429754	0.948717	up	no
AT1G13700	PGL1	GO:0005737(cytoplasm);GO:0005829(cytosol);GO:0005975(carbohydrate metabolic process);GO:0009051(pentose-phosphate shunt, oxidative branch);GO:0009507(chloroplast);GO:0017057(6-phosphogluconolactonase activity)	00030(Pentose phosphate pathway)	6-phosphogluconolactonase 1	0.986114	1.75428	1.46856	1.55707	1.49911	1.36379	1.43066	1.40064	1.7578	0.602027	0.566698	0.735222	0.807077	1.01324	1.05333	1.05013	0.0705722	0.940116	0.996389	up	no	1.09032	0.124747	0.820249	0.951237	up	no	0.452356	-1.14447	7.51356e-06	0.000220609	down	no	0.682747	-0.550578	0.0112213	0.571392	down	no
AT1G02335	GL22	GO:0005576(extracellular region);GO:0005618(cell wall);GO:0006950(response to stress);GO:0009506(plasmodesma);GO:0010497(plasmodesmata-mediated intercellular transport);GO:0030145(manganese ion binding);GO:0045735(nutrient reservoir activity);GO:2000280(regulation of root development)	NA	germin-like protein subfamily 2 member 2 precursor	0.616812	0.867791	0.490465	1.81714	1.11247	1.22422	2.74373	1.56921	1.20902	2.16073	1.49433	1.77105	0.484747	1.02765	1.23651	2.10313	1.07254	0.0033758	0.124061	up	no	2.79583	1.48328	0.00017121	0.00672865	up	no	2.7473	1.45802	1.1141e-05	0.000305629	up	no	1.3918	0.476955	0.438968	0.999998	up	no
AT3G27690	DEG13	GO:0003729(mRNA binding);GO:0005829(cytosol);GO:0009269(response to desiccation);GO:0009409(response to cold);GO:0009416(response to light stimulus);GO:0009507(chloroplast);GO:0009517(PSII associated light-harvesting complex II);GO:0009522(photosystem I);GO:0009523(photosystem II);GO:0009535(chloroplast thylakoid membrane);GO:0009579(thylakoid);GO:0009644(response to high light intensity);GO:0009…	00196(Photosynthesis - antenna proteins)	photosystem II light harvesting complex gene 2.3	1.37047	3.14868	4.5861	1.37238	2.26114	2.4502	1.14258	0.987672	1.52772	0.163098	0.22202	0.2306	1.35691	2.58608	2.68223	0.668155	-0.581745	0.0855765	0.624878	down	no	0.401742	-1.31566	0.000121314	0.00505374	down	no	0.0676223	-3.88636	2.48496e-23	1.76164e-20	down	no	0.727625	-0.458733	0.115893	0.999998	down	no
AT3G28345	ABCB15	GO:0005739(mitochondrion);GO:0005886(plasma membrane);GO:0016021(integral component of membrane);GO:0016887(ATPase activity);GO:0042626(ATPase-coupled transmembrane transporter activity);GO:0055085(transmembrane transport)	02010(ABC transporters)	ABC transporter family protein	2.19435	2.65659	2.21504	2.51172	2.11355	2.37356	1.5435	1.72625	1.83194	5.31127	5.77925	4.84699	3.6716	3.96761	3.39436	0.990495	-0.0137784	0.576019	0.94092	down	no	0.722005	-0.469918	0.000337525	0.011257	down	no	2.25553	1.17346	5.06258e-14	1.16565e-11	up	no	1.56151	0.642937	0.00138054	0.181059	up	no
AT3G28915.1	MLD15.9	NA	00500(Starch and sucrose metabolism);00460(Cyanoamino acid metabolism);00940(Phenylpropanoid biosynthesis)	transposable_element_gene	12.0651	12.0861	11.6787	14.499	9.3008	9.8456	6.98495	10.0889	9.25072	5.706	5.76516	4.82989	13.6922	9.04731	8.26412	0.939032	-0.0907533	0.330241	0.91923	down	no	0.734712	-0.444749	0.00197904	0.0422217	down	no	0.454957	-1.1362	1.20326e-22	7.36699e-20	down	no	0.865302	-0.208725	0.188392	0.999998	down	no
AT1G13930	STRP	GO:0003729(mRNA binding);GO:0005515(protein binding);GO:0005576(extracellular region);GO:0005829(cytosol);GO:0005886(plasma membrane);GO:0009408(response to heat);GO:0009507(chloroplast);GO:0009570(chloroplast stroma);GO:0009651(response to salt stress);GO:0009941(chloroplast envelope);GO:0010115(regulation of abscisic acid biosynthetic process);GO:0046686(response to cadmium ion);GO:0046686(resp…	NA	salt tolerance-related protein	17.8971	23.7925	29.3041	64.8712	62.8291	59.2876	92.6011	87.0304	93.5979	31.2324	29.8452	29.3176	9.51622	17.3314	18.4723	2.63386	1.39718	8.01596e-19	6.15649e-16	up	no	3.84864	1.94435	3.81176e-35	4.4876e-32	up	no	1.27328	0.348554	0.114677	0.391196	up	no	0.638364	-0.647549	0.00050437	0.0968607	down	no
AT3G29320	PHS1	GO:0004645(1,4-alpha-oligoglucan phosphorylase activity);GO:0005737(cytoplasm);GO:0005829(cytosol);GO:0005980(glycogen catabolic process);GO:0008184(glycogen phosphorylase activity);GO:0009266(response to temperature stimulus);GO:0009414(response to water deprivation);GO:0009507(chloroplast);GO:0009536(plastid);GO:0009570(chloroplast stroma);GO:0016757(transferase activity, transferring glycosyl …	00500(Starch and sucrose metabolism)	Glycosyl transferase, family 35	2.86901	4.3911	5.06456	5.64758	5.91261	6.73607	8.70266	7.99145	8.93911	9.95807	8.56888	9.87666	3.0809	4.78306	5.08591	1.48452	0.569999	0.0035501	0.127874	up	no	2.07983	1.05646	8.9812e-09	1.20991e-06	up	no	2.30461	1.20452	6.72183e-11	8.92211e-09	up	no	1.05073	0.071388	0.76923	0.999998	up	no
AT3G42305.1		NA	00460(Cyanoamino acid metabolism);00966(Glucosinolate biosynthesis)	transposable_element_gene	1.34272	0.696168	0.661251	1.00055	0.56278	0.610376	0.844273	0.52231	0.532371	0.414967	0.415556	0.391833	1.10146	0.639345	0.567435	0.805035	-0.312876	0.223605	0.841307	down	no	0.703279	-0.50783	0.0663545	0.364563	down	no	0.452701	-1.14337	7.67775e-05	0.00153549	down	no	0.85486	-0.22624	0.366791	0.999998	down	no
AT3G42520.1		NA	NA	transposable_element_gene	3.6883	4.06139	4.17769	6.1636	5.81476	4.72805	10.2587	5.5452	6.23384	9.37861	5.73986	7.32555	6.69958	8.91795	9.67176	1.40068	0.486124	0.0351337	0.440704	up	no	1.84766	0.885699	0.00122198	0.0293861	up	no	1.88172	0.912053	0.000203865	0.00344537	up	no	2.12027	1.08425	2.06612e-07	0.00020574	up	yes
AT3G44320;AT3G44300;AT3G44310	AtNIT3;AtNIT2;ATNIT1	GO:0000257(nitrilase activity);GO:0003729(mRNA binding);GO:0005515(protein binding);GO:0005829(cytosol);GO:0005886(plasma membrane);GO:0009970(cellular response to sulfate starvation);GO:0018822(nitrile hydratase activity);GO:0019762(glucosinolate catabolic process);GO:0046686(response to cadmium ion);GO:0051410(detoxification of nitrogen compound);GO:0080061(indole-3-acetonitrile nitrilase activ…	00910(Nitrogen metabolism);00380(Tryptophan metabolism);00460(Cyanoamino acid metabolism);00460(Cyanoamino acid metabolism)	nitrilase 3;nitrilase 2;nitrilase 1	55.4277	76.0741	90.1009	88.7768	93.6831	80.762	100.174	99.9383	102.833	154.231	141.689	175.958	76.1168	121.06	158.68	1.18781	0.248304	0.195604	0.811702	up	no	1.36706	0.451081	0.00939702	0.116508	up	no	2.12939	1.09044	4.38431e-11	6.08809e-09	up	no	1.60583	0.68332	0.0157293	0.661813	up	no
AT1G14170	ATKH2	GO:0003723(RNA binding);GO:0003729(mRNA binding);GO:0005634(nucleus);GO:0005737(cytoplasm);GO:0009737(response to abscisic acid);GO:0010468(regulation of gene expression);GO:0010468(regulation of gene expression)	NA	RNA-binding KH domain-containing protein	0.956382	1.00715	1.46117	2.19123	1.85421	1.92596	2.90357	2.68935	2.32019	1.62833	1.22352	1.55773	0.695428	1.13319	1.13816	1.74363	0.802092	0.000266715	0.0196426	up	no	2.3106	1.20827	1.85655e-08	2.26449e-06	up	no	1.28758	0.364663	0.249385	0.607222	up	no	0.86629	-0.207077	0.163951	0.999998	down	no
AT3G44920	ATCHX11	GO:0005451(monovalent cation:proton antiporter activity);GO:0006812(cation transport);GO:0006885(regulation of pH);GO:0012505(endomembrane system);GO:0015299(solute:proton antiporter activity);GO:0015385(sodium:proton antiporter activity);GO:0015672(monovalent inorganic cation transport)	NA	cation/H+ exchanger 11	4.96702	4.49076	3.92106	3.63707	3.245	3.37764	4.10163	3.54425	2.74545	1.89927	2.60884	1.57121	4.78885	3.36961	2.57005	0.76686	-0.382964	0.00375728	0.132198	down	no	0.776699	-0.364573	0.0177776	0.171738	down	no	0.454399	-1.13797	1.1205e-08	7.94349e-07	down	no	0.801901	-0.318504	0.117574	0.999998	down	no
AT3G45140	ATLOX2	GO:0003729(mRNA binding);GO:0005515(protein binding);GO:0005737(cytoplasm);GO:0005829(cytosol);GO:0009414(response to water deprivation);GO:0009507(chloroplast);GO:0009535(chloroplast thylakoid membrane);GO:0009570(chloroplast stroma);GO:0009611(response to wounding);GO:0009617(response to bacterium);GO:0009620(response to fungus);GO:0009695(jasmonic acid biosynthetic process);GO:0009753(response…	00591(Linoleic acid metabolism);00592(alpha-Linolenic acid metabolism)	lipoxygenase 2	95.2918	124.379	182.237	151.827	192.543	166.428	170.661	191.063	208.524	294.669	234.324	326.706	137.198	223.285	262.375	1.27093	0.345886	0.118841	0.696277	up	no	1.41885	0.504722	0.0213144	0.190542	up	no	2.12909	1.09024	3.50307e-07	1.59559e-05	up	no	1.54975	0.63204	0.0367954	0.907326	up	no
AT3G45256.1	.	NA	03013(RNA transport)	transposable_element_gene	0.036332	0.064101	0.065288	0	0.015213	0.056352	0	0	0	0	0	0.038225	0.015511	0	0	0.43184	-1.21143	0.355507	0.931422	down	no	0.00181027	-9.10958	0.00144768	0.0334473	down	no	0.230659	-2.11617	0.168872	0.493409	down	no	0.0935971	-3.41739	0.0350502	0.888832	down	no
AT3G46640	LUX	GO:0003700(DNA-binding transcription factor activity);GO:0005634(nucleus);GO:0006355(regulation of transcription, DNA-templated);GO:0007623(circadian rhythm);GO:0010468(regulation of gene expression);GO:0042753(positive regulation of circadian rhythm);GO:0042753(positive regulation of circadian rhythm)	04075(Plant hormone signal transduction);04075(Plant hormone signal transduction)	Homeodomain-like superfamily protein	10.1316	9.34099	9.7015	17.3535	17.594	15.1758	20.3724	19.1406	20.129	16.58	16.3818	15.9166	8.7714	9.8267	10.7442	1.71808	0.780794	7.49885e-08	1.51561e-05	up	no	2.04435	1.03164	1.44778e-14	4.55849e-12	up	no	1.67541	0.74451	2.84628e-07	1.34514e-05	up	no	1.00576	0.00829272	0.331772	0.999998	up	no
AT3G46670;AT3G46680;AT3G46660	UGT76E11;UGT76E12	GO:0005634(nucleus);GO:0016757(transferase activity, transferring glycosyl groups);GO:0080043(quercetin 3-O-glucosyltransferase activity);GO:0080044(quercetin 7-O-glucosyltransferase activity);GO:0033836(flavonol 7-O-beta-glucosyltransferase activity);GO:0047893(flavonol 3-O-glucosyltransferase activity);GO:0102360(daphnetin 3-O-glucosyltransferase activity);GO:0102425(myricetin 3-O-glucosyltrans…	00908(Zeatin biosynthesis);00908(Zeatin biosynthesis)	UDP-glucosyl transferase 76E11;UDP-Glycosyltransferase superfamily protein;UDP-glucosyl transferase 76E12	2.3655	3.22497	3.32558	4.54092	4.13526	4.0183	5.25413	5.71627	5.39576	6.53209	5.07275	6.87806	3.20973	4.46565	4.58288	1.42378	0.509726	0.000667838	0.038115	up	no	1.83559	0.876241	3.75041e-09	5.48938e-07	up	no	2.07299	1.05172	8.5408e-11	1.1169e-08	up	no	1.37485	0.459279	0.039388	0.917595	up	no
AT3G46780	PTAC16	GO:0005515(protein binding);GO:0005829(cytosol);GO:0007623(circadian rhythm);GO:0009507(chloroplast);GO:0009508(plastid chromosome);GO:0009534(chloroplast thylakoid);GO:0009535(chloroplast thylakoid membrane);GO:0009941(chloroplast envelope);GO:0042644(chloroplast nucleoid);GO:0098572(stromal side of plastid thylakoid membrane)	NA	plastid transcriptionally active 16	0.822885	1.35247	1.90275	0.701862	1.05433	1.37249	0.864228	0.902735	1.15114	0.73468	0.643253	0.637106	0.922247	1.50409	1.42528	0.767188	-0.382348	0.183717	0.797885	down	no	0.715553	-0.48287	0.0559332	0.332432	down	no	0.494112	-1.01709	6.70517e-05	0.00136738	down	no	0.944462	-0.0824355	0.470741	0.999998	down	no
AT3G47250	DUF247	GO:0005634(nucleus);GO:0008150(biological_process);GO:0008150(biological_process)	NA	Plant protein of unknown function (DUF247)	0.253567	0.285516	0.503669	0.166679	0.184921	0.169779	0.112861	0.130438	0.131949	0.217617	0.157315	0.263292	0.102654	0.144867	0.180056	0.500003	-0.99999	0.00969092	0.240537	down	no	0.359863	-1.47448	0.000215828	0.00809445	down	no	0.612057	-0.708261	0.0400226	0.196388	down	no	0.410047	-1.28614	0.000629703	0.110655	down	no
AT3G47470	CAB4	GO:0003729(mRNA binding);GO:0005829(cytosol);GO:0009409(response to cold);GO:0009416(response to light stimulus);GO:0009507(chloroplast);GO:0009534(chloroplast thylakoid);GO:0009535(chloroplast thylakoid membrane);GO:0009579(thylakoid);GO:0009644(response to high light intensity);GO:0009645(response to low light intensity stimulus);GO:0009768(photosynthesis, light harvesting in photosystem I);GO:…	00196(Photosynthesis - antenna proteins)	light-harvesting chlorophyll-protein complex I subunit A4	20.7821	37.3849	46.2871	22.2077	34.043	29.1825	23.7025	25.8194	29.029	8.73661	10.1129	11.1867	23.6695	39.243	39.4534	0.817902	-0.29	0.154066	0.752904	down	no	0.752014	-0.41117	0.0328222	0.245639	down	no	0.287554	-1.7981	6.15565e-18	2.40329e-15	down	no	0.980008	-0.0291344	0.527845	0.999998	down	no
AT3G47500	CDF3	GO:0003677(DNA binding);GO:0003700(DNA-binding transcription factor activity);GO:0005515(protein binding);GO:0005634(nucleus);GO:0006355(regulation of transcription, DNA-templated)	04712(Circadian rhythm - plant)	cycling DOF factor 3	4.45341	7.3474	4.81737	3.63595	3.12413	3.53956	2.37028	1.88527	2.70689	1.33575	1.47329	1.94067	5.82623	8.21662	6.92674	0.619781	-0.690169	5.02582e-05	0.00487723	down	no	0.418965	-1.2551	1.02082e-10	1.86768e-08	down	no	0.285814	-1.80685	4.14303e-20	2.14633e-17	down	no	1.26185	0.335536	0.320036	0.999998	up	no
AT3G47800	.	GO:0004034(aldose 1-epimerase activity);GO:0005737(cytoplasm);GO:0006006(glucose metabolic process);GO:0030246(carbohydrate binding);GO:0033499(galactose catabolic process via UDP-galactose)	00010(Glycolysis / Gluconeogenesis);00052(Galactose metabolism)	Galactose mutarotase-like superfamily protein	3.79104	5.26221	3.07094	12.4523	9.60725	10.532	15.2932	12.4395	13.7824	7.22876	5.82511	7.36044	3.5329	5.5828	6.52998	2.68814	1.42661	1.0366e-11	3.98071e-09	up	no	3.42415	1.77575	7.88371e-18	3.00669e-15	up	no	1.68377	0.751692	0.00212416	0.0223091	up	no	1.29045	0.367876	0.386387	0.999998	up	no
AT3G47860	CHL	GO:0005576(extracellular region);GO:0005829(cytosol);GO:0006979(response to oxidative stress);GO:0009408(response to heat);GO:0009414(response to water deprivation);GO:0009507(chloroplast);GO:0009535(chloroplast thylakoid membrane);GO:0009644(response to high light intensity);GO:0009737(response to abscisic acid);GO:0010117(photoprotection);GO:0010431(seed maturation);GO:0031977(thylakoid lumen);…	NA	chloroplastic lipocalin	2.08874	3.2827	3.82457	4.91043	5.9517	5.47122	6.22395	6.73229	7.51236	4.28205	4.76076	5.24852	1.66099	2.11277	2.0311	1.77613	0.828739	0.000146053	0.0119697	up	no	2.22581	1.15433	6.67986e-08	7.1493e-06	up	no	1.55408	0.636058	0.00923373	0.0682061	up	no	0.631237	-0.663747	0.000478667	0.0946283	down	no
AT3G48115	.	GO:0003674(molecular_function);GO:0005575(cellular_component);GO:0008150(biological_process);GO:0008150(biological_process)	NA	other RNA	18.2055	20.4173	8.45369	9.23259	16.8351	16.057	11.2262	7.27992	5.3866	8.7724	7.00701	5.31562	14.4816	11.0789	12.6716	0.894814	-0.160341	0.627803	0.944792	down	no	0.50753	-0.978435	0.0277986	0.223163	down	no	0.448101	-1.1581	1.69095e-05	0.000436746	down	no	0.812128	-0.300221	0.160288	0.999998	down	no
AT1G14420	AT59	GO:0005576(extracellular region);GO:0009664(plant-type cell wall organization);GO:0016829(lyase activity);GO:0030570(pectate lyase activity);GO:0045490(pectin catabolic process)	00040(Pentose and glucuronate interconversions)	Pectate lyase family protein	140.798	97.5434	83.0358	105.108	74.7186	84.6769	98.505	74.567	57.5043	56.9108	57.7649	40.4856	134.253	78.2286	62.6876	0.82303	-0.280984	0.0855513	0.624878	down	no	0.717462	-0.479025	0.0160231	0.161772	down	no	0.482801	-1.0505	3.13371e-07	1.45856e-05	down	no	0.856219	-0.223948	0.30189	0.999998	down	no
AT3G48360	ATBT2	GO:0003700(DNA-binding transcription factor activity);GO:0003712(transcription coregulator activity);GO:0004402(histone acetyltransferase activity);GO:0005515(protein binding);GO:0005516(calmodulin binding);GO:0005634(nucleus);GO:0005737(cytoplasm);GO:0006355(regulation of transcription, DNA-templated);GO:0007623(circadian rhythm);GO:0008270(zinc ion binding);GO:0009409(response to cold);GO:00095…	NA	BTB and TAZ domain protein 2	15.1796	13.9011	15.1278	26.2396	32.1137	27.1427	36.2121	44.355	40.5365	37.2931	34.8681	36.882	11.4104	10.675	12.4574	1.93392	0.951531	1.83008e-10	5.85648e-08	up	no	2.73937	1.45384	6.17509e-22	3.09646e-19	up	no	2.46656	1.3025	2.64873e-26	2.09865e-23	up	no	0.781362	-0.355938	0.000761384	0.12238	down	no
AT3G49120	PERX34	GO:0002221(pattern recognition receptor signaling pathway);GO:0004601(peroxidase activity);GO:0005576(extracellular region);GO:0005618(cell wall);GO:0005773(vacuole);GO:0005774(vacuolar membrane);GO:0005794(Golgi apparatus);GO:0005829(cytosol);GO:0006952(defense response);GO:0006979(response to oxidative stress);GO:0009416(response to light stimulus);GO:0009505(plant-type cell wall);GO:0009826(un…	00940(Phenylpropanoid biosynthesis)	peroxidase CB	3.19718	4.5183	8.23955	8.35264	6.55547	6.9952	10.9328	7.95786	8.57156	12.545	11.1924	12.8647	4.41403	6.80216	7.91949	1.37281	0.457137	0.113335	0.686342	up	no	1.72122	0.783435	0.00663997	0.0937909	up	no	2.29408	1.19791	1.73787e-05	0.000447576	up	no	1.19935	0.262253	0.655629	0.999998	up	no
AT3G49740	.	GO:0005739(mitochondrion)	00240(Pyrimidine metabolism)	Tetratricopeptide repeat (TPR)-like superfamily protein	0.211948	0.151591	0.22848	0.120306	0.247742	0.174923	0.216058	0.320569	0.240278	0.464286	0.360098	0.577239	0.203287	0.255184	0.197382	0.917151	-0.124768	0.636764	0.944792	down	no	1.3123	0.392095	0.410138	0.823045	up	no	2.36753	1.24338	0.000661655	0.00888108	up	no	1.10782	0.147729	0.980973	0.999998	up	no
AT3G49780	ATPSK3	GO:0005576(extracellular region);GO:0005794(Golgi apparatus);GO:0008283(cell population proliferation);GO:0030154(cell differentiation);GO:0031012(extracellular matrix);GO:0071456(cellular response to hypoxia);GO:1905392(plant organ morphogenesis)	NA	phytosulfokine 4 precursor	2.13911	2.83057	2.35849	3.80139	2.56242	2.37103	4.46291	3.60674	3.7521	35.0151	18.1905	25.3724	3.61313	5.38667	7.16525	1.19195	0.253327	0.497247	0.932079	up	no	1.61319	0.689918	0.00721682	0.0991461	up	no	10.7227	3.4226	4.62602e-46	9.58619e-43	up	no	2.20588	1.14135	0.000169753	0.0466263	up	yes
AT3G49870;AT3G49860	ARL8A;ARL8D	GO:0005525(GTP binding);GO:0005634(nucleus);GO:0005737(cytoplasm);GO:0005773(vacuole);GO:0005774(vacuolar membrane);GO:0005794(Golgi apparatus);GO:0005829(cytosol);GO:0005886(plasma membrane);GO:0009506(plasmodesma);GO:0051607(defense response to virus);GO:0051607(defense response to virus)	NA	ADP-ribosylation factor-like A1C;ADP-ribosylation factor-like A1B	96.3556	81.8232	77.324	70.6433	68.036	69.154	71.1485	68.9737	55.0751	42.1403	46.3282	35.6803	91.5243	58.3997	48.0191	0.813429	-0.297912	0.00923837	0.23318	down	no	0.763973	-0.388406	0.00418765	0.0696091	down	no	0.4859	-1.04127	2.87877e-12	4.93956e-10	down	no	0.77472	-0.368254	0.0826383	0.999998	down	no
AT3G50970	LTI30	GO:0003674(molecular_function);GO:0005829(cytosol);GO:0009409(response to cold);GO:0009414(response to water deprivation);GO:0009631(cold acclimation);GO:0009737(response to abscisic acid);GO:0016020(membrane);GO:0050832(defense response to fungus)	NA	dehydrin family protein	5.16777	4.47632	4.17851	28.132	19.1814	16.138	35.6587	21.3647	19.5079	3.668	2.82886	4.09135	0.796205	1.2693	2.3651	4.59041	2.19862	2.77524e-23	3.10839e-20	up	no	5.53668	2.46902	2.99316e-25	1.76193e-22	up	no	0.766007	-0.384571	0.0115639	0.0807256	down	no	0.320533	-1.64145	2.97033e-08	3.80287e-05	down	yes
AT3G51400	DUF241	GO:0003674(molecular_function);GO:0005739(mitochondrion);GO:0008150(biological_process)	NA	Arabidopsis protein of unknown function (DUF241)	2.94638	4.95271	4.1645	12.102	8.89885	9.23475	9.41876	8.77464	5.81195	1.00303	1.40556	1.09405	2.67857	2.90943	3.50693	2.50635	1.32559	3.23512e-11	1.14425e-08	up	no	1.9899	0.992696	3.7183e-05	0.00185081	up	no	0.290348	-1.78415	3.42673e-16	1.03722e-13	down	no	0.753917	-0.407523	0.00929678	0.535954	down	no
AT3G51430	SSL5	GO:0005783(endoplasmic reticulum);GO:0005829(cytosol);GO:0009058(biosynthetic process);GO:0009507(chloroplast);GO:0009615(response to virus);GO:0009620(response to fungus);GO:0009723(response to ethylene);GO:0009751(response to salicylic acid);GO:0009753(response to jasmonic acid);GO:0016844(strictosidine synthase activity);GO:0016844(strictosidine synthase activity)	NA	Calcium-dependent phosphotriesterase superfamily protein	2.06919	3.96232	4.2288	5.68028	5.00013	5.65167	7.36146	7.37299	7.59648	7.1593	7.24926	8.17827	2.79434	4.81578	7.16414	1.59177	0.670635	0.00435807	0.144569	up	no	2.17644	1.12197	8.95878e-07	7.48721e-05	up	no	2.20138	1.13841	1.45543e-06	5.43044e-05	up	no	1.43994	0.526011	0.212135	0.999998	up	no
AT3G51440	SSL6	GO:0005783(endoplasmic reticulum);GO:0009058(biosynthetic process);GO:0009507(chloroplast);GO:0009611(response to wounding);GO:0009615(response to virus);GO:0009620(response to fungus);GO:0009723(response to ethylene);GO:0009751(response to salicylic acid);GO:0009753(response to jasmonic acid)	NA	Calcium-dependent phosphotriesterase superfamily protein	0.293658	0.384943	0.38991	0.595414	0.430681	0.45059	1.02028	0.918518	0.786531	0.756992	0.726567	0.839956	0.284489	0.446212	0.531635	1.382	0.46676	0.243724	0.862891	up	no	2.55059	1.35083	1.01135e-05	0.000631001	up	no	2.17454	1.12071	0.000365878	0.00557568	up	no	1.1814	0.240494	0.792695	0.999998	up	no
AT1G14780	MACP1	GO:0003674(molecular_function);GO:0005634(nucleus);GO:0005886(plasma membrane);GO:0006955(immune response);GO:0009626(plant-type hypersensitive response)	NA	MAC/Perforin domain-containing protein	1.16464	1.73277	1.13306	1.70862	1.59662	2.1486	1.7741	2.03029	2.11655	2.05736	1.92049	2.23344	2.18702	2.61094	3.37558	1.35316	0.436329	0.0872513	0.627908	up	no	1.46905	0.554883	0.0223101	0.195505	up	no	1.54109	0.623947	0.0105617	0.0753897	up	no	2.02794	1.02002	6.55123e-05	0.0234625	up	yes
AT3G52000;AT3G52010	scpl36;scpl37	GO:0004185(serine-type carboxypeptidase activity);GO:0005739(mitochondrion);GO:0005773(vacuole);GO:0005773(vacuole)	NA	serine carboxypeptidase-like 36;serine carboxypeptidase-like 37	43.6774	37.1039	29.9401	35.1413	26.9782	31.6522	32.2485	29.1153	21.9373	19.5462	21.1062	14.105	46.5734	28.3039	21.5175	0.846916	-0.23971	0.0727287	0.587622	down	no	0.752349	-0.410526	0.0119175	0.134786	down	no	0.494552	-1.01581	3.64804e-08	2.28545e-06	down	no	0.870607	-0.199907	0.318454	0.999998	down	no
AT3G53050	.	GO:0004553(hydrolase activity, hydrolyzing O-glycosyl compounds);GO:0004565(beta-galactosidase activity);GO:0005576(extracellular region);GO:0005618(cell wall);GO:0005773(vacuole);GO:0005975(carbohydrate metabolic process)	NA	D-galactoside/L-rhamnose binding SUEL lectin protein	1.48979	1.23428	1.28515	1.30421	1.87209	1.57755	2.14646	1.61044	2.06988	3.35437	2.71793	2.58457	1.41246	0.987353	2.04406	1.18573	0.245773	0.560441	0.93563	up	no	1.45335	0.539378	0.0973562	0.446361	up	no	2.15924	1.11052	7.92423e-05	0.00157311	up	no	1.10841	0.148494	0.993825	0.999998	up	no
AT3G53300	CYP71B31	GO:0005506(iron ion binding);GO:0005783(endoplasmic reticulum);GO:0009507(chloroplast);GO:0020037(heme binding)	NA	cytochrome P450, family 71, subfamily B, polypeptide 31	0.610028	0.911549	0.967388	1.37748	1.22021	1.46049	1.45783	1.09084	0.877268	1.16208	1.65169	1.76705	1.79922	3.601	2.97666	1.63047	0.705289	0.00401576	0.136507	up	no	1.37645	0.460954	0.142093	0.538425	up	no	1.84045	0.88006	0.00195393	0.0209124	up	no	3.36561	1.75087	7.10539e-10	1.4695e-06	up	yes
AT3G53460	CP29A	GO:0003723(RNA binding);GO:0003729(mRNA binding);GO:0005829(cytosol);GO:0006396(RNA processing);GO:0008266(poly(U) RNA binding);GO:0008380(RNA splicing);GO:0009409(response to cold);GO:0009507(chloroplast);GO:0009534(chloroplast thylakoid);GO:0009535(chloroplast thylakoid membrane);GO:0009570(chloroplast stroma);GO:0009579(thylakoid);GO:0009631(cold acclimation);GO:0043489(RNA stabilization);GO:1…	NA	chloroplast RNA-binding protein 29	2.1995	3.04192	3.84023	7.99837	8.83808	8.33081	7.97732	9.964	10.1865	6.21691	7.36178	7.54424	2.14689	3.45529	3.45752	2.77122	1.47052	1.11331e-15	6.50587e-13	up	no	3.09722	1.63097	6.82216e-16	2.33836e-13	up	no	2.32589	1.21778	1.85797e-09	1.62506e-07	up	no	0.997582	-0.00349278	0.53723	0.999998	down	no
AT1G15040	GAT	GO:0005575(cellular_component);GO:0016787(hydrolase activity);GO:2000032(regulation of secondary shoot formation);GO:2000032(regulation of secondary shoot formation)	NA	Class I glutamine amidotransferase-like superfamily protein	6.24114	4.67595	5.14588	5.30336	3.78306	4.43683	4.55491	3.29752	3.25273	2.72658	2.55828	2.27975	5.36267	4.02268	3.65472	0.84189	-0.248297	0.0900929	0.632486	down	no	0.691351	-0.532509	0.00193774	0.04161	down	no	0.470934	-1.0864	1.11801e-10	1.4274e-08	down	no	0.811809	-0.300787	0.0889702	0.999998	down	no
AT3G53830	.	GO:0005737(cytoplasm);GO:0008150(biological_process)	04120(Ubiquitin mediated proteolysis)	Regulator of chromosome condensation (RCC1) family protein	1.1636	1.76249	1.15233	0.926106	0.90748	0.681522	0.56429	0.601567	0.561826	0.279914	0.351817	0.346543	2.14794	1.84544	1.77945	0.616688	-0.697388	0.00187675	0.0827378	down	no	0.423616	-1.23917	3.99961e-08	4.51257e-06	down	no	0.239866	-2.0597	3.85457e-17	1.31441e-14	down	no	1.41546	0.501268	0.109993	0.999998	up	no
AT3G53990	ATUSP	GO:0003676(nucleic acid binding);GO:0005634(nucleus);GO:0005737(cytoplasm);GO:0005829(cytosol);GO:0005886(plasma membrane);GO:0006979(response to oxidative stress);GO:0009408(response to heat);GO:0009409(response to cold);GO:0009506(plasmodesma);GO:0034337(RNA folding);GO:0061077(chaperone-mediated protein folding);GO:0061077(chaperone-mediated protein folding)	NA	Adenine nucleotide alpha hydrolases-like superfamily protein	3.38107	3.83202	4.35292	8.09334	8.7772	7.42886	11.5425	9.00337	9.06663	5.0894	4.62562	4.64548	2.51035	4.20675	4.58243	2.10093	1.07103	3.73303e-13	1.89335e-10	up	no	2.5603	1.35631	1.21181e-18	4.89752e-16	up	no	1.24161	0.312215	0.126385	0.417191	up	no	0.97696	-0.0336283	0.371236	0.999998	down	no
AT3G54500	LNK2	GO:0003712(transcription coregulator activity);GO:0005515(protein binding);GO:0005634(nucleus);GO:0006355(regulation of transcription, DNA-templated);GO:0009649(entrainment of circadian clock);GO:0032922(circadian regulation of gene expression);GO:0032922(circadian regulation of gene expression)	NA	night light-inducible and clock-regulated gene 2	30.9114	39.8823	35.6562	18.1726	17.4686	18.9509	8.98171	8.73415	9.51714	5.41769	4.91992	6.42364	48.4368	50.5755	48.9899	0.512843	-0.963411	6.9743e-20	5.85863e-17	down	no	0.255829	-1.96675	3.3001e-70	2.97867e-66	down	no	0.157457	-2.66697	4.70399e-111	6.33604e-107	down	no	1.39035	0.475444	0.00733092	0.48566	up	no
AT3G54740	MYOB9	GO:0003674(molecular_function);GO:0005634(nucleus);GO:0008150(biological_process);GO:0008150(biological_process)	NA	Protein of unknown function, DUF593	15.4831	8.92966	8.5327	10.0687	7.18125	7.88599	9.70602	7.40834	5.87164	6.50339	5.74841	4.1341	13.0189	8.84287	6.59483	0.762956	-0.390328	0.0489321	0.505512	down	no	0.697699	-0.519324	0.0186101	0.176877	down	no	0.497364	-1.00762	1.77147e-05	0.000454924	down	no	0.86375	-0.211314	0.311331	0.999998	down	no
AT3G54890	LHCA1	GO:0003729(mRNA binding);GO:0005515(protein binding);GO:0009409(response to cold);GO:0009416(response to light stimulus);GO:0009507(chloroplast);GO:0009534(chloroplast thylakoid);GO:0009535(chloroplast thylakoid membrane);GO:0009579(thylakoid);GO:0009644(response to high light intensity);GO:0009645(response to low light intensity stimulus);GO:0009765(photosynthesis, light harvesting);GO:0009768(p…	00196(Photosynthesis - antenna proteins);00196(Photosynthesis - antenna proteins)	photosystem I light harvesting complex gene 1	6.76168	10.0648	13.3936	8.58564	10.5344	9.2243	8.18368	8.36135	9.70345	3.60174	3.08826	3.76906	6.9029	13.4533	14.0766	0.937931	-0.0924465	0.491401	0.932079	down	no	0.868577	-0.203274	0.194124	0.620748	down	no	0.346096	-1.53076	1.11019e-15	3.05177e-13	down	no	1.1394	0.188275	0.856569	0.999998	up	no
AT3G55390	CASPL4C1	GO:0051539(4 iron, 4 sulfur cluster binding)	NA	Uncharacterised protein family (UPF0497)	3.4401	4.33193	3.86939	6.12198	6.51154	6.47646	7.68091	8.44224	7.47958	7.1437	7.69239	9.32766	3.25851	4.44073	5.27533	1.64155	0.71506	2.45697e-05	0.00265244	up	no	2.02748	1.01969	1.55404e-09	2.39092e-07	up	no	2.07567	1.05358	5.93625e-09	4.59531e-07	up	no	1.11452	0.15642	0.945456	0.999998	up	no
AT3G55450	PBL1	GO:0002237(response to molecule of bacterial origin);GO:0005515(protein binding);GO:0005829(cytosol);GO:0005886(plasma membrane);GO:0006468(protein phosphorylation);GO:0009507(chloroplast);GO:1900424(regulation of defense response to bacterium)	NA	PBS1-like 1	3.33385	3.97057	3.92761	8.0855	7.62441	7.92899	8.59294	9.33875	8.69016	6.65299	7.1488	6.87819	2.30673	3.47318	3.32915	2.1046	1.07355	4.28601e-18	3.0319e-15	up	no	2.37017	1.24499	9.81039e-21	4.50247e-18	up	no	1.84116	0.880616	4.70842e-11	6.43859e-09	up	no	0.810989	-0.302245	0.00684009	0.468976	down	no
AT3G55500	ATEXP16	GO:0005576(extracellular region);GO:0006949(syncytium formation);GO:0009664(plant-type cell wall organization);GO:0009826(unidimensional cell growth);GO:0009828(plant-type cell wall loosening)	NA	expansin A16	0.784799	1.44226	1.38798	1.84427	1.07067	1.3347	2.72113	1.08028	1.46505	0.600847	0.394456	0.462549	0.770546	1.45943	2.67063	1.17554	0.233327	0.537151	0.933063	up	no	1.45682	0.542824	0.176498	0.593911	up	no	0.403274	-1.31017	5.83067e-06	0.000179717	down	no	1.35561	0.438947	0.467835	0.999998	up	no
AT3G55610	P5CS2	GO:0004349(glutamate 5-kinase activity);GO:0004350(glutamate-5-semialdehyde dehydrogenase activity);GO:0005737(cytoplasm);GO:0005739(mitochondrion);GO:0005829(cytosol);GO:0006561(proline biosynthetic process);GO:0009506(plasmodesma);GO:0009507(chloroplast);GO:0009555(pollen development);GO:0009737(response to abscisic acid);GO:0009793(embryo development ending in seed dormancy);GO:0042538(hyperos…	00330(Arginine and proline metabolism);00330(Arginine and proline metabolism)	delta 1-pyrroline-5-carboxylate synthase 2	234.014	248.391	249.439	451.561	473.092	430.205	544.828	543.652	531.049	427.301	382.508	452.093	203.367	268.211	342.833	1.8513	0.888536	5.07326e-16	3.09942e-13	up	no	2.21295	1.14597	4.84094e-28	3.54278e-25	up	no	1.72428	0.785996	9.04855e-13	1.67111e-10	up	no	1.11282	0.154225	0.970799	0.999998	up	no
AT3G55630;AT3G55620	ATDFD;Eif6a	GO:0004326(tetrahydrofolylpolyglutamate synthase activity);GO:0005524(ATP binding);GO:0005737(cytoplasm);GO:0005739(mitochondrion);GO:0005829(cytosol);GO:0006730(one-carbon metabolic process);GO:0009396(folic acid-containing compound biosynthetic process);GO:0046901(tetrahydrofolylpolyglutamate biosynthetic process);GO:0000054(ribosomal subunit export from nucleus);GO:0000460(maturation of 5.8S r…	00790(Folate biosynthesis);03008(Ribosome biogenesis in eukaryotes);00790(Folate biosynthesis)	DHFS-FPGS homolog D;Translation initiation factor IF6	22.3006	26.9298	26.9386	53.4677	60.7531	58.7207	73.9266	85.3418	72.2306	41.9583	39.2783	44.6143	23.0353	28.4204	32.2752	2.27049	1.18301	3.68443e-23	3.96164e-20	up	no	3.03928	1.60373	6.1756e-34	6.43165e-31	up	no	1.65226	0.724438	4.33093e-11	6.04512e-09	up	no	1.09928	0.136555	0.995981	0.999998	up	no
AT3G56275	.	NA	NA	pseudogene of expressed protein	0.202625	0.227368	0.069642	0.146027	0.350164	0.130588	0.420362	0.338568	0.265106	0.569987	0.66874	0.602089	0.470077	0.233118	0.431881	1.25447	0.327082	0.776844	0.974865	up	no	2.04957	1.03532	0.16279	0.574904	up	no	3.68432	1.8814	0.0018111	0.0196334	up	no	2.27181	1.18384	0.116285	0.999998	up	no
AT3G56290	.	GO:0003674(molecular_function);GO:0005739(mitochondrion);GO:0009658(chloroplast organization);GO:0045893(positive regulation of transcription, DNA-templated)	NA	potassium transporter	0.741558	0.658286	0.966496	0.504823	0.304731	0.390127	0.202817	0.240662	0.182238	0.597436	0.434319	0.579785	0.902237	1.34392	1.20313	0.506977	-0.980007	0.00846958	0.219336	down	no	0.264424	-1.91908	1.62329e-06	0.000128902	down	no	0.681026	-0.554217	0.0476614	0.221104	down	no	1.45765	0.54364	0.189976	0.999998	up	no
AT3G56940	ACSF	GO:0003677(DNA binding);GO:0003729(mRNA binding);GO:0005515(protein binding);GO:0009507(chloroplast);GO:0009534(chloroplast thylakoid);GO:0009535(chloroplast thylakoid membrane);GO:0009658(chloroplast organization);GO:0009706(chloroplast inner membrane);GO:0009941(chloroplast envelope);GO:0015979(photosynthesis);GO:0015995(chlorophyll biosynthetic process);GO:0046872(metal ion binding);GO:0048529…	00860(Porphyrin and chlorophyll metabolism)	dicarboxylate diiron protein, putative (Crd1)	5.85111	10.6147	14.5109	7.76693	10.396	9.06837	7.61309	8.68002	10.7125	4.01141	4.08706	4.49088	6.06203	11.0521	11.7927	0.87909	-0.185918	0.352063	0.929333	down	no	0.871806	-0.197921	0.317698	0.761631	down	no	0.406414	-1.29898	6.4353e-09	4.91106e-07	down	no	0.933182	-0.09977	0.418629	0.999998	down	no
AT3G57480	SAP13	GO:0005634(nucleus);GO:0005737(cytoplasm);GO:0008270(zinc ion binding);GO:0009651(response to salt stress);GO:0009737(response to abscisic acid);GO:0097501(stress response to metal ion)	NA	zinc finger (C2H2 type, AN1-like) family protein	37.8679	26.8891	25.9702	24.8454	21.749	20.6185	24.0779	20.1026	16.5363	14.3116	13.0963	11.3223	30.9051	21.0429	18.4691	0.740823	-0.432798	0.00641075	0.186501	down	no	0.669224	-0.579439	0.00126721	0.0300206	down	no	0.426886	-1.22808	8.58894e-12	1.37725e-09	down	no	0.776141	-0.365609	0.0779582	0.999998	down	no
AT1G15385	.	GO:0003674(molecular_function);GO:0005634(nucleus);GO:0008150(biological_process)	NA	cotton fiber protein	1.56781	1.61131	1.89569	3.84493	2.56508	3.6199	4.45793	3.21187	2.53036	1.76667	2.21052	1.25902	1.38236	2.38967	1.70395	1.97641	0.982881	0.000372392	0.0256234	up	no	2.00996	1.00716	0.000823638	0.0222176	up	no	1.0318	0.0451647	0.808215	0.9392	up	no	1.07905	0.109762	0.918711	0.999998	up	no
AT3G58490	AtSPP1	GO:0005576(extracellular region);GO:0005783(endoplasmic reticulum);GO:0005789(endoplasmic reticulum membrane);GO:0006665(sphingolipid metabolic process);GO:0009737(response to abscisic acid);GO:0016020(membrane);GO:0042392(sphingosine-1-phosphate phosphatase activity);GO:0042577(lipid phosphatase activity);GO:0046839(phospholipid dephosphorylation);GO:0090332(stomatal closure);GO:0090332(stomatal…	00600(Sphingolipid metabolism);00600(Sphingolipid metabolism)	Phosphatidic acid phosphatase (PAP2) family protein	60.5665	55.7101	46.4565	43.523	40.6702	45.878	42.383	39.6726	31.8241	25.1871	29.0056	20.1202	64.0526	39.0872	28.7978	0.799291	-0.323207	0.0083281	0.217558	down	no	0.699794	-0.514998	0.000453155	0.014318	down	no	0.456655	-1.13082	1.38706e-11	2.1352e-09	down	no	0.81076	-0.302653	0.180235	0.999998	down	no
AT3G58520	.	NA	NA	Ubiquitin carboxyl-terminal hydrolase family protein	0.18453	0.280029	0.195666	0.226295	0.396134	0.311607	0.443275	0.265947	0.288398	0.570645	0.562608	0.459227	0.147545	0.161961	0.266513	1.41472	0.500519	0.301522	0.903026	up	no	1.51103	0.595532	0.190951	0.616498	up	no	2.41202	1.27024	0.00045433	0.00662293	up	no	0.872458	-0.196842	0.426982	0.999998	down	no
AT3G59400	GUN4	GO:0009507(chloroplast);GO:0010019(chloroplast-nucleus signaling pathway);GO:0015995(chlorophyll biosynthetic process);GO:0019899(enzyme binding);GO:0043085(positive regulation of catalytic activity);GO:0046906(tetrapyrrole binding)	NA	enzyme binding;tetrapyrrole binding	0.88556	1.24652	1.87358	0.86374	1.04787	0.841519	0.790468	0.670115	1.02078	0.465524	0.328888	0.399708	1.26712	1.67923	1.58252	0.687309	-0.540969	0.0549235	0.527858	down	no	0.619464	-0.690907	0.0182822	0.17499	down	no	0.298108	-1.74609	3.06373e-08	1.95116e-06	down	no	1.13062	0.177114	0.85713	0.999998	up	no
AT3G59680	.	GO:0005739(mitochondrion)	NA	Serine/Threonine-kinase	1.21879	0.8961	0.59794	0.635844	0.314189	0.5938	0.850106	0.592555	0.284824	0.218103	0.439732	0.309161	0.722682	0.529036	0.529904	0.569086	-0.813281	0.0236252	0.372474	down	no	0.636784	-0.651124	0.0866918	0.42243	down	no	0.356453	-1.48822	0.000113546	0.0021301	down	no	0.65674	-0.606606	0.0537735	0.999998	down	no
AT3G60140	DIN2	GO:0004553(hydrolase activity, hydrolyzing O-glycosyl compounds);GO:0005975(carbohydrate metabolic process);GO:0007568(aging);GO:0008422(beta-glucosidase activity);GO:0009416(response to light stimulus);GO:0009651(response to salt stress);GO:0009744(response to sucrose);GO:0019762(glucosinolate catabolic process);GO:0102483(scopolin beta-glucosidase activity)	00500(Starch and sucrose metabolism);00460(Cyanoamino acid metabolism);00940(Phenylpropanoid biosynthesis)	Glycosyl hydrolase superfamily protein	1.23239	1.5608	1.4213	1.9891	2.51878	2.08681	2.43655	2.30405	2.43764	2.36255	2.22402	1.95237	2.15071	2.94952	3.40783	1.56477	0.645947	0.00126602	0.061652	up	no	1.70323	0.768273	7.64792e-06	0.000494249	up	no	1.55154	0.633699	0.00169565	0.0186827	up	no	2.01877	1.01347	2.12278e-06	0.00151544	up	yes
AT3G60565.1	.	NA	00230(Purine metabolism);00240(Pyrimidine metabolism);03020(RNA polymerase)		8.03781	7.13972	5.44219	5.45563	3.78186	4.82639	4.46725	4.09114	3.40583	2.56624	2.68447	2.26371	8.87653	4.91448	4.08416	0.68206	-0.55203	0.000952701	0.0494393	down	no	0.580232	-0.785297	4.51803e-06	0.00032026	down	no	0.364429	-1.45629	1.28185e-17	4.73037e-15	down	no	0.866897	-0.206068	0.327147	0.999998	down	no
AT3G60920	BCHC1	GO:0005634(nucleus);GO:0009506(plasmodesma);GO:0009507(chloroplast)	NA	transposable_element_gene	1.03818	0.879296	0.873242	0.672063	0.522088	0.70273	0.508599	0.565596	0.574642	0.35133	0.456842	0.353827	0.836338	0.577488	0.565042	0.67971	-0.557009	0.00073937	0.0410641	down	no	0.590828	-0.759189	2.75991e-06	0.000208751	down	no	0.416379	-1.26403	4.42314e-12	7.31012e-10	down	no	0.709089	-0.495962	0.0146265	0.642073	down	no
AT3G61470	LHCA2	GO:0005515(protein binding);GO:0005829(cytosol);GO:0009409(response to cold);GO:0009416(response to light stimulus);GO:0009507(chloroplast);GO:0009534(chloroplast thylakoid);GO:0009535(chloroplast thylakoid membrane);GO:0009579(thylakoid);GO:0009644(response to high light intensity);GO:0009645(response to low light intensity stimulus);GO:0009768(photosynthesis, light harvesting in photosystem I);…	00196(Photosynthesis - antenna proteins)	photosystem I light harvesting complex gene 2	9.5186	18.7049	24.2532	10.3059	17.7362	15.6931	12.9532	14.7051	16.8061	7.08669	7.32795	8.51649	11.7351	18.741	17.7406	0.83342	-0.262885	0.264606	0.876392	down	no	0.847318	-0.239025	0.242991	0.68375	down	no	0.436977	-1.19437	1.45348e-07	7.51539e-06	down	no	0.918821	-0.122145	0.366865	0.999998	down	no
AT3G62020	GLP10	GO:0005576(extracellular region);GO:0005618(cell wall);GO:0006950(response to stress);GO:0009505(plant-type cell wall);GO:0009506(plasmodesma);GO:0010497(plasmodesmata-mediated intercellular transport);GO:0030145(manganese ion binding);GO:0045735(nutrient reservoir activity);GO:2000280(regulation of root development);GO:2000280(regulation of root development)	NA	germin-like protein 10	11.0454	18.9988	10.5403	25.9357	11.9371	19.846	40.4902	21.4556	19.5044	26.2557	23.504	25.373	9.98454	15.9592	20.2463	1.42219	0.508115	0.0946415	0.644229	up	no	2.00693	1.00499	0.000811486	0.0219295	up	no	1.85127	0.888516	0.000159774	0.00282054	up	no	1.13812	0.186656	0.889715	0.999998	up	no
AT3G62250	ES31X	GO:0003729(mRNA binding);GO:0005634(nucleus);GO:0005737(cytoplasm);GO:0005794(Golgi apparatus);GO:0005829(cytosol);GO:0006412(translation);GO:0016567(protein ubiquitination);GO:0019941(modification-dependent protein catabolic process);GO:0022627(cytosolic small ribosomal subunit);GO:0031386(protein tag);GO:0031625(ubiquitin protein ligase binding)	03010(Ribosome)	ubiquitin 5	6.75656	5.60383	10.1058	23.6843	17.5908	17.087	18.2623	12.7794	19.9134	28.1491	28.7262	16.1805	18.494	26.7656	29.4727	2.59777	1.37727	9.71282e-10	2.80742e-07	up	no	2.26807	1.18147	1.55768e-06	0.000124422	up	no	3.25181	1.70124	8.48386e-10	8.59198e-08	up	no	3.32643	1.73398	3.49325e-12	1.34171e-08	up	yes
AT3G62740	BGLU7	GO:0004553(hydrolase activity, hydrolyzing O-glycosyl compounds);GO:0005886(plasma membrane);GO:0005975(carbohydrate metabolic process);GO:0008422(beta-glucosidase activity);GO:0102483(scopolin beta-glucosidase activity)	00500(Starch and sucrose metabolism);00460(Cyanoamino acid metabolism);00940(Phenylpropanoid biosynthesis)	beta glucosidase 7	0.035256	0.077458	0.055499	0	0	0	0	0	0	0.017127	0	0	0.058091	0	0.014578	0.00178345	-9.13111	0.000305147	0.0218738	down	no	0.00178345	-9.13111	0.00023566	0.00860325	down	no	0.101817	-3.29594	0.0193817	0.118235	down	no	0.432006	-1.21088	0.333323	0.999998	down	no
AT3G62890	.	GO:0005739(mitochondrion);GO:0008270(zinc ion binding)	NA	Pentatricopeptide repeat (PPR) superfamily protein	0.09401	0.10504	0.167092	0.301124	0.200999	0.230677	0.255835	0.449773	0.27833	0.369682	0.354608	0.447125	0.146615	0.211495	0.17653	2.00141	1.00102	0.038513	0.455403	up	no	2.68731	1.42616	0.00233701	0.0471547	up	no	3.19935	1.67778	3.8444e-05	0.000858495	up	no	1.4602	0.546165	0.374487	0.999998	up	no
AT4G00895	.	GO:0009507(chloroplast);GO:0015986(ATP synthesis coupled proton transport);GO:0046933(proton-transporting ATP synthase activity, rotational mechanism)	00190(Oxidative phosphorylation);00195(Photosynthesis)	ATPase, F1 complex, OSCP/delta subunit protein	0.881933	2.65708	2.18807	3.7545	3.73801	3.41059	6.3061	3.69256	3.53773	2.68136	2.25513	3.55987	1.21085	2.54493	3.58836	1.90378	0.928867	0.00428347	0.143036	up	no	2.36358	1.24097	0.00056982	0.0170614	up	no	1.48354	0.569045	0.166533	0.489122	up	no	1.28235	0.358793	0.59644	0.999998	up	no
AT4G00950	MEE47	GO:0003700(DNA-binding transcription factor activity);GO:0005634(nucleus);GO:0006355(regulation of transcription, DNA-templated);GO:0009793(embryo development ending in seed dormancy)	NA	Protein of unknown function (DUF688)	1.00008	0.9888	0.830604	1.53744	0.702196	1.30128	0.640113	0.755464	0.579843	0.561916	0.44226	0.333834	0.643295	0.840289	0.655633	1.25587	0.328688	0.42126	0.932079	up	no	0.700631	-0.513273	0.0289979	0.22886	down	no	0.474558	-1.07534	8.09621e-05	0.00159666	down	no	0.758726	-0.39835	0.04432	0.955563	down	no
AT4G01550	NAC069	GO:0003700(DNA-binding transcription factor activity);GO:0005515(protein binding);GO:0005634(nucleus);GO:0005886(plasma membrane);GO:0045893(positive regulation of transcription, DNA-templated);GO:0045893(positive regulation of transcription, DNA-templated)	NA	NAC domain containing protein 69	3.48188	3.7502	2.59833	5.07317	3.55098	3.77745	3.80556	3.4852	3.29012	1.55554	1.08318	1.462	2.80656	3.61055	3.71072	1.26155	0.335203	0.197356	0.813254	up	no	1.07634	0.106137	0.916192	0.978696	up	no	0.417146	-1.26138	4.50478e-11	6.19155e-09	down	no	1.03026	0.0430023	0.603984	0.999998	up	no
AT4G02940	ALKBH10B	GO:0003729(mRNA binding);GO:0006402(mRNA catabolic process);GO:0010228(vegetative to reproductive phase transition of meristem);GO:0032451(demethylase activity);GO:0035513(oxidative RNA demethylation);GO:0080167(response to karrikin);GO:1990931(RNA N6-methyladenosine dioxygenase activity)	NA	oxidoreductase, 2OG-Fe(II) oxygenase family protein	46.2997	57.949	54.8657	57.1234	51.3993	54.9409	65.9464	72.0427	77.3623	124.721	111.128	130.072	63.734	85.5142	89.2017	1.02733	0.0389056	0.827255	0.976061	up	no	1.35344	0.436629	0.00263932	0.0516011	up	no	2.29974	1.20147	1.61963e-28	1.40746e-25	up	no	1.49861	0.583624	0.000647061	0.112967	up	no
AT4G03360	F4C21.30	GO:0005654(nucleoplasm);GO:0005829(cytosol);GO:0009507(chloroplast);GO:0031593(polyubiquitin modification-dependent protein binding);GO:0043130(ubiquitin binding);GO:0043161(proteasome-mediated ubiquitin-dependent protein catabolic process);GO:0070628(proteasome binding)	NA	Ubiquitin family protein	0.235135	0.373346	0.611097	0.886835	0.617961	0.622917	1.87137	1.28	0.832839	2.52958	2.36161	1.54034	0.347044	0.509631	0.68267	1.74463	0.802922	0.0796016	0.606973	up	no	3.26687	1.70791	9.97183e-05	0.00423224	up	no	5.27357	2.39878	2.17099e-10	2.60877e-08	up	no	1.26219	0.335935	0.671132	0.999998	up	no
AT1G16400	CYP79F2	GO:0005506(iron ion binding);GO:0005783(endoplasmic reticulum);GO:0009507(chloroplast);GO:0016020(membrane);GO:0016709(oxidoreductase activity, acting on paired donors, with incorporation or reduction of molecular oxygen, NAD(P)H as one donor, and incorporation of one atom of oxygen);GO:0019761(glucosinolate biosynthetic process);GO:0020037(heme binding)	00966(Glucosinolate biosynthesis)	cytochrome P450, family 79, subfamily F, polypeptide 2	0.558409	0.71223	0.566823	0.857107	0.741674	0.790454	0.590207	0.772125	0.758999	0.447885	0.323086	0.678142	1.29998	1.29562	1.50929	1.30029	0.378834	0.172949	0.783411	up	no	1.15449	0.207255	0.604908	0.880754	up	no	0.788649	-0.342544	0.137328	0.437998	down	no	2.234	1.15963	9.32505e-07	0.000759737	up	yes
AT1G16410	BUS1	GO:0005506(iron ion binding);GO:0005634(nucleus);GO:0005783(endoplasmic reticulum);GO:0009507(chloroplast);GO:0009625(response to insect);GO:0016020(membrane);GO:0016709(oxidoreductase activity, acting on paired donors, with incorporation or reduction of molecular oxygen, NAD(P)H as one donor, and incorporation of one atom of oxygen);GO:0019761(glucosinolate biosynthetic process);GO:0020037(heme …	00966(Glucosinolate biosynthesis);00966(Glucosinolate biosynthesis)	cytochrome p450 79f1	6.93891	7.20733	6.03028	10.0521	8.06783	11.0993	7.79618	9.42734	9.22619	4.08032	4.39024	5.36188	13.9323	17.4254	22.7524	1.44818	0.534239	0.0037189	0.131019	up	no	1.31092	0.390575	0.0493841	0.308542	up	no	0.685571	-0.544621	1.95054e-05	0.000493385	down	no	2.68184	1.42322	7.24524e-13	3.24659e-09	up	yes
AT4G04040	MEE51	GO:0005524(ATP binding);GO:0005737(cytoplasm);GO:0005829(cytosol);GO:0006002(fructose 6-phosphate metabolic process);GO:0008443(phosphofructokinase activity);GO:0009749(response to glucose);GO:0009793(embryo development ending in seed dormancy);GO:0010318(pyrophosphate-dependent phosphofructokinase complex, beta-subunit complex);GO:0015979(photosynthesis);GO:0047334(diphosphate-fructose-6-phospha…	00010(Glycolysis / Gluconeogenesis);00030(Pentose phosphate pathway);00051(Fructose and mannose metabolism)	Phosphofructokinase family protein	3.15347	4.1459	3.21343	3.64972	3.91736	3.72152	4.31591	3.52901	4.08768	1.61156	1.40694	1.46008	2.32876	3.02914	3.00447	1.0738	0.10272	0.797844	0.975314	up	no	1.13505	0.182761	0.513365	0.852001	up	no	0.426012	-1.23103	4.38026e-17	1.475e-14	down	no	0.795445	-0.330165	0.00563732	0.424551	down	no
AT4G04293.1	.	NA	NA	transposable_element_gene	6.41681	6.67289	4.78272	4.69192	4.12819	5.10365	3.86332	3.81481	2.65824	2.37213	2.23142	1.83042	7.7568	3.74228	3.47594	0.779064	-0.360186	0.0437188	0.483027	down	no	0.578342	-0.790005	0.000321685	0.0108341	down	no	0.359994	-1.47396	8.54991e-12	1.37725e-09	down	no	0.837884	-0.255177	0.327932	0.999998	down	no
AT4G04980	C17L7.1	GO:0003674(molecular_function);GO:0005634(nucleus);GO:0009658(chloroplast organization);GO:0009707(chloroplast outer membrane)	04144(Endocytosis)	hypothetical protein	18.9743	12.9364	11.896	13.7104	9.09878	10.6025	12.1942	9.10525	6.99756	7.37971	6.09174	4.97819	17.689	11.0882	8.18354	0.762705	-0.390804	0.0274782	0.396682	down	no	0.64595	-0.630505	0.00232537	0.0470601	down	no	0.42116	-1.24756	8.05274e-10	8.21716e-08	down	no	0.843722	-0.24516	0.264271	0.999998	down	no
AT4G05070	WIP2	GO:0003674(molecular_function);GO:0005634(nucleus);GO:0005886(plasma membrane);GO:0008150(biological_process)	NA	Wound-responsive family protein	2.14647	2.09388	1.67615	3.28849	2.69138	2.86299	3.2657	1.96423	2.73553	0.902549	0.533827	0.822962	1.57593	1.45152	1.92344	1.49461	0.579769	0.0418643	0.472044	up	no	1.34631	0.429014	0.229565	0.66654	up	no	0.381871	-1.38884	3.11192e-06	0.000105053	down	no	0.836793	-0.257057	0.150291	0.999998	down	no
AT4G08115.1		NA	NA	transposable_element_gene	0.324931	0.4702	0.41489	0.220766	0.3197	0.245682	0.177337	0.183904	0.223508	0.286986	0.224947	0.347315	0.344998	0.264474	0.343137	0.649698	-0.622159	0.0187699	0.334212	down	no	0.483255	-1.04914	7.4684e-05	0.00328748	down	no	0.71011	-0.493886	0.0231095	0.13391	down	no	0.787267	-0.345076	0.090183	0.999998	down	no
AT4G08360	T28D5.50	GO:0003729(mRNA binding);GO:0005634(nucleus);GO:0006357(regulation of transcription by RNA polymerase II);GO:0006368(transcription elongation from RNA polymerase II promoter);GO:0032044(DSIF complex);GO:0032784(regulation of DNA-templated transcription, elongation)	NA	KOW domain-containing protein	1.15177	0.853532	1.79457	1.40951	1.76999	0.962637	1.62962	1.33312	1.6467	2.7739	2.3185	2.69896	1.92212	1.49475	1.72846	1.09007	0.124425	0.858792	0.981446	up	no	1.21305	0.278641	0.545312	0.856693	up	no	2.05043	1.03592	0.002323	0.023933	up	no	1.35408	0.437313	0.35263	0.999998	up	no
AT4G08870	ARGAH2	GO:0000050(urea cycle);GO:0004053(arginase activity);GO:0005739(mitochondrion);GO:0005829(cytosol);GO:0006560(proline metabolic process);GO:0006570(tyrosine metabolic process);GO:0006591(ornithine metabolic process);GO:0008783(agmatinase activity);GO:0009445(putrescine metabolic process);GO:0009446(putrescine biosynthetic process);GO:0009570(chloroplast stroma);GO:0033389(putrescine biosynthetic …	00220(Arginine biosynthesis);00330(Arginine and proline metabolism);00330(Arginine and proline metabolism)	Arginase/deacetylase superfamily protein	0.755257	0.58603	1.20018	1.02465	0.7289	0.857254	0.607591	0.820283	0.620099	1.17329	1.18207	1.47876	1.83592	2.59092	2.90719	1.02728	0.0388288	0.924117	0.994162	up	no	0.805822	-0.311466	0.229468	0.666474	down	no	1.50862	0.593234	0.0953602	0.348185	up	no	2.88574	1.52894	6.59027e-07	0.000553707	up	yes
AT4G08868	.	GO:0003674(molecular_function);GO:0005739(mitochondrion);GO:0008150(biological_process)	NA	hypothetical protein	0.996739	0.888444	1.1536	0.623249	0.562564	0.386489	0.557695	0.261707	1.00807	0.359988	0.195351	0.43505	0.837583	0.688902	0.869407	0.517412	-0.950616	0.019028	0.33662	down	no	0.601383	-0.733643	0.112854	0.480853	down	no	0.325916	-1.61743	0.000197668	0.00336705	down	no	0.788438	-0.342931	0.200164	0.999998	down	no
AT4G09020	ATISA3	GO:0005983(starch catabolic process);GO:0009507(chloroplast);GO:0009569(chloroplast starch grain);GO:0009570(chloroplast stroma);GO:0019156(isoamylase activity)	00500(Starch and sucrose metabolism)	isoamylase 3	38.0704	44.7905	35.4664	72.863	66.6544	70.3704	79.6486	80.3255	82.2603	46.0417	44.6138	49.4214	34.9446	38.3725	41.1473	1.77379	0.826836	1.12758e-09	3.22451e-07	up	no	2.04716	1.03362	1.17272e-13	3.33788e-11	up	no	1.18381	0.243436	0.327925	0.69685	up	no	0.967354	-0.0478836	0.183868	0.999998	down	no
AT4G09170	T8A17.80	GO:0003674(molecular_function);GO:0005634(nucleus);GO:0008150(biological_process)	NA	transmembrane protein	0.705692	0.569614	0.627477	0.724953	0.64615	0.867089	0.616482	1.07396	0.702696	1.29658	1.81994	1.14223	0.629758	1.04051	0.993529	1.17627	0.234223	0.654069	0.947908	up	no	1.2577	0.33079	0.511449	0.852001	up	no	2.23817	1.16232	0.0015508	0.0173854	up	no	1.39995	0.485373	0.324928	0.999998	up	no
AT4G09350	CRRJ	GO:0009507(chloroplast);GO:0009535(chloroplast thylakoid membrane);GO:0010598(NAD(P)H dehydrogenase complex (plastoquinone))	NA	Chaperone DnaJ-domain superfamily protein	0.612778	1.06441	0.877972	0.392521	0.756709	0.582674	0.260414	0.163894	0.294839	0.410629	0.702279	0.322307	0.739328	0.99884	1.45486	0.677806	-0.561056	0.111192	0.682095	down	no	0.281449	-1.82906	4.1841e-06	0.00029815	down	no	0.561692	-0.832148	0.0254366	0.143685	down	no	1.24964	0.321509	0.590956	0.999998	up	no
AT4G10340;AT4G10330	LHCB5	GO:0003729(mRNA binding);GO:0005515(protein binding);GO:0005829(cytosol);GO:0009416(response to light stimulus);GO:0009507(chloroplast);GO:0009517(PSII associated light-harvesting complex II);GO:0009533(chloroplast stromal thylakoid);GO:0009534(chloroplast thylakoid);GO:0009535(chloroplast thylakoid membrane);GO:0009579(thylakoid);GO:0009768(photosynthesis, light harvesting in photosystem I);GO:0…	00196(Photosynthesis - antenna proteins)	light harvesting complex of photosystem II 5;glycine-rich protein	13.2973	22.2393	27.9763	14.8324	21.6019	18.538	15.5609	16.6716	17.8879	7.85467	7.95378	7.82634	13.6094	21.3582	22.763	0.86553	-0.208345	0.247412	0.864992	down	no	0.789138	-0.34165	0.0505419	0.312174	down	no	0.372126	-1.42614	1.53076e-14	3.78321e-12	down	no	0.908958	-0.137714	0.257799	0.999998	down	no
AT4G11000	T22B4.2	GO:0008150(biological_process)	NA	Ankyrin repeat family protein	0.022027	0	0.008899	0.029706	0.058945	0.053275	0.018236	0.045106	0.076138	0.126682	0.067877	0.112677	0.040633	0.082274	0.077546	4.58921	2.19825	0.1386	0.72943	up	no	4.51012	2.17317	0.156692	0.565844	up	no	9.93455	3.31246	0.00544831	0.0459812	up	no	6.4817	2.69637	0.0565268	0.999998	up	no
AT4G11320	ATCP2	GO:0004197(cysteine-type endopeptidase activity);GO:0005576(extracellular region);GO:0005615(extracellular space);GO:0005764(lysosome);GO:0006508(proteolysis);GO:0008233(peptidase activity);GO:0051603(proteolysis involved in cellular protein catabolic process)	04145(Phagosome)	Papain family cysteine protease	16.7336	16.6061	20.8194	29.2287	27.9254	29.2956	32.8592	45.2826	40.1072	44.2495	50.2966	46.3162	23.179	41.7656	36.9584	1.59622	0.674658	4.93327e-07	7.98864e-05	up	no	2.18336	1.12655	1.49237e-10	2.67618e-08	up	no	2.6009	1.37901	9.50871e-23	5.9571e-20	up	no	1.88155	0.911922	7.11227e-05	0.0248338	up	no
AT1G16850	F17F16.17	GO:0003674(molecular_function);GO:0005576(extracellular region);GO:0005634(nucleus);GO:0005783(endoplasmic reticulum);GO:0009651(response to salt stress)	NA	transmembrane protein	0.35083	0.469003	0.518254	0.938635	1.12991	0.957301	1.56525	1.20596	1.33869	0.889038	0.641913	0.773534	0.178859	0.21801	0.336332	2.26132	1.17716	0.00035035	0.0243353	up	no	3.07148	1.61893	4.60595e-08	5.06991e-06	up	no	1.72222	0.784273	0.035726	0.181555	up	no	0.547947	-0.867892	0.0162889	0.668615	down	no
AT4G12290	CUAO	GO:0005507(copper ion binding);GO:0005576(extracellular region);GO:0005768(endosome);GO:0005773(vacuole);GO:0005794(Golgi apparatus);GO:0005802(trans-Golgi network);GO:0008131(primary amine oxidase activity);GO:0009308(amine metabolic process);GO:0010118(stomatal movement);GO:0048038(quinone binding);GO:1903426(regulation of reactive oxygen species biosynthetic process)	00260(Glycine, serine and threonine metabolism);00350(Tyrosine metabolism);00360(Phenylalanine metabolism);00410(beta-Alanine metabolism);00950(Isoquinoline alkaloid biosynthesis);00960(Tropane, piperidine and pyridine alkaloid biosynthesis)	Copper amine oxidase family protein	79.3345	90.8322	90.9959	188.265	148.308	144.671	206.835	183.248	192.102	190.19	168.771	194.184	79.7658	106.904	137.185	1.8427	0.881819	5.76496e-11	1.98677e-08	up	no	2.22921	1.15653	9.50003e-30	7.7952e-27	up	no	2.11801	1.08271	1.45112e-28	1.30306e-25	up	no	1.24005	0.310401	0.311649	0.999998	up	no
AT4G12410	SAUR35	GO:0003674(molecular_function);GO:0005739(mitochondrion);GO:0009733(response to auxin)	04075(Plant hormone signal transduction)	SAUR-like auxin-responsive protein family	20.2624	19.718	25.0229	44.3425	40.8043	32.1112	51.8772	45.8236	43.8424	85.0025	65.8324	76.7544	15.9762	25.9616	38.1856	1.80388	0.851103	5.53801e-07	8.86114e-05	up	no	2.17748	1.12266	1.17445e-14	3.78593e-12	up	no	3.5012	1.80785	3.2693e-36	4.40358e-33	up	no	1.23261	0.301711	0.556882	0.999998	up	no
AT4G12580	T1P17.170	GO:0003674(molecular_function);GO:0005575(cellular_component);GO:0008150(biological_process);GO:0008150(biological_process)	NA	hypothetical protein	9.64115	8.11794	9.45346	11.401	7.31712	9.18702	10.1314	10.358	11.0528	21.1988	18.7309	21.2265	10.1893	14.2102	18.0378	1.02545	0.036259	0.84953	0.979139	up	no	1.1591	0.213009	0.420587	0.828291	up	no	2.24735	1.16823	5.76829e-13	1.12603e-10	up	no	1.55948	0.641064	0.0164535	0.674344	up	no
AT4G12917	.	GO:0003674(molecular_function);GO:0005575(cellular_component);GO:0008150(biological_process)	NA	other RNA	16.189	12.4089	11.9202	10.4323	9.43299	9.1079	11.1758	8.66798	5.86996	4.46201	5.21345	3.95765	15.25	9.11678	6.69041	0.715068	-0.483847	0.00188503	0.0829319	down	no	0.634625	-0.656025	0.00183924	0.0398656	down	no	0.33647	-1.57145	1.0255e-16	3.32843e-14	down	no	0.766503	-0.383637	0.13075	0.999998	down	no
AT4G13190	DEB2	GO:0004672(protein kinase activity);GO:0005524(ATP binding);GO:0005739(mitochondrion);GO:0006468(protein phosphorylation);GO:0009507(chloroplast);GO:0016310(phosphorylation)	NA	Protein kinase superfamily protein	0.497089	0.428044	0.306108	0.60568	0.476004	0.318	0.666755	0.347977	0.257868	0.157057	0.222122	0.105365	0.871205	0.369583	0.386429	1.13681	0.18499	0.781416	0.974865	up	no	1.03359	0.0476668	0.910776	0.977257	up	no	0.393541	-1.34541	0.00134595	0.0155216	down	no	1.32161	0.402295	0.521187	0.999998	up	no
AT1G17050	ATSPS2	GO:0004659(prenyltransferase activity);GO:0008299(isoprenoid biosynthetic process);GO:0009507(chloroplast);GO:0009536(plastid);GO:0009570(chloroplast stroma);GO:0010236(plastoquinone biosynthetic process);GO:0050347(trans-octaprenyltranstransferase activity);GO:0052924(all-trans-nonaprenyl-diphosphate synthase (geranylgeranyl-diphosphate specific) activity)	00900(Terpenoid backbone biosynthesis)	solanesyl diphosphate synthase 2	1.84777	2.25402	2.37107	1.73171	1.20301	1.52591	0.955223	0.749952	1.00842	1.6964	1.46598	1.69596	1.93948	2.93401	3.55646	0.689127	-0.537157	0.00132231	0.0634275	down	no	0.419227	-1.2542	4.58259e-13	1.21237e-10	down	no	0.75057	-0.413941	0.000366799	0.00557634	down	no	1.30235	0.381119	0.251853	0.999998	up	no
AT4G13620	F18A5.10	GO:0003700(DNA-binding transcription factor activity);GO:0005634(nucleus);GO:0006355(regulation of transcription, DNA-templated);GO:0043565(sequence-specific DNA binding)	NA	Integrase-type DNA-binding superfamily protein	0.276676	0.230827	0.248009	0.374538	0.56815	0.403509	0.574925	0.364173	0.415916	0.914992	0.582352	0.522537	0.491236	0.58538	0.638675	1.78183	0.833363	0.0462303	0.493953	up	no	1.7935	0.842781	0.041534	0.27871	up	no	2.67353	1.41874	0.000310945	0.00487724	up	no	2.27037	1.18293	0.00120894	0.166685	up	no
AT4G14010	RALFL32	GO:0005179(hormone activity);GO:0005576(extracellular region);GO:0007267(cell-cell signaling);GO:0009506(plasmodesma);GO:0019722(calcium-mediated signaling);GO:0048046(apoplast)	NA	ralf-like 32	8.40716	8.20528	12.8051	8.64326	9.91439	7.98405	8.20075	10.5377	10.9846	18.4343	21.3243	19.3534	13.3524	13.975	11.356	0.90224	-0.148416	0.301135	0.902632	down	no	1.01039	0.0149077	0.800109	0.946628	up	no	2.00941	1.00677	1.4776e-06	5.47524e-05	up	no	1.31498	0.395036	0.202719	0.999998	up	no
AT4G14270	DL3175W	GO:0003674(molecular_function);GO:0005634(nucleus);GO:0005634(nucleus)	NA	Protein containing PAM2 motif which mediates interaction with the PABC domain of polyadenyl binding proteins	3.7861	3.85645	3.68904	10.2286	9.26844	7.78743	12.8975	11.5658	11.4998	5.27734	5.0124	5.56277	2.30521	3.20597	3.4813	2.40782	1.26773	1.18309e-14	6.62556e-12	up	no	3.1737	1.66617	4.91638e-33	4.75449e-30	up	no	1.39897	0.48436	0.00789059	0.0607501	up	no	0.793576	-0.333559	0.00662125	0.461596	down	no
AT4G15430	OSCA1.6	GO:0005227(calcium activated cation channel activity);GO:0005886(plasma membrane);GO:0005886(plasma membrane)	NA	ERD (early-responsive to dehydration stress) family protein	2.46294	3.03225	3.64607	2.0872	1.91213	1.77674	0.697142	0.778255	0.853427	1.37224	1.30492	1.37325	3.38903	3.77849	3.67373	0.631868	-0.662306	7.52908e-06	0.000932669	down	no	0.25476	-1.97279	4.10372e-30	3.58453e-27	down	no	0.443091	-1.17432	3.24577e-17	1.13556e-14	down	no	1.18597	0.246068	0.440813	0.999998	up	no
AT4G15610	CASPL1D1	GO:0005768(endosome);GO:0005794(Golgi apparatus);GO:0005802(trans-Golgi network);GO:0005886(plasma membrane);GO:0051539(4 iron, 4 sulfur cluster binding)	NA	Uncharacterised protein family (UPF0497)	0.943935	1.86728	1.60285	3.02748	4.07157	3.54885	5.37221	4.95581	4.08447	2.06752	1.8276	2.22864	0.68561	1.36102	2.23843	2.41227	1.27039	1.62448e-06	0.000238621	up	no	3.26513	1.70714	9.28339e-12	2.02722e-09	up	no	1.38733	0.47231	0.154062	0.468007	up	no	0.970773	-0.0427935	0.615062	0.999998	down	no
AT4G15620	CASPL1E2	GO:0005739(mitochondrion);GO:0005886(plasma membrane);GO:0051539(4 iron, 4 sulfur cluster binding)	NA	Uncharacterised protein family (UPF0497)	1.63378	3.15871	2.49191	5.13455	5.30932	5.40054	8.48253	5.52701	7.52912	1.71039	1.42092	2.25746	2.01927	2.54403	4.60031	2.17512	1.12109	1.59232e-06	0.000235182	up	no	2.95682	1.56405	3.91367e-10	6.58225e-08	up	no	0.739769	-0.434853	0.0464933	0.216964	down	no	1.25798	0.331105	0.557616	0.999998	up	no
AT4G15750	PMEI13	GO:0004857(enzyme inhibitor activity);GO:0043086(negative regulation of catalytic activity);GO:0046910(pectinesterase inhibitor activity)	NA	Plant invertase/pectin methylesterase inhibitor superfamily protein	0	0	0	0	0	1.26955	0	0	0	0	0	0	0	0	0	4231.85	12.0471	6.95696e-08	1.41674e-05	up	no	1	0	1	1	no	no	1	0	1	1	no	no	1	0	1	1	no	no
AT4G15765	.	GO:0005739(mitochondrion)	NA	FAD/NAD(P)-binding oxidoreductase family protein	0.311979	0.353346	0.331001	0.37914	0.550856	0.365119	0.420226	0.584343	0.512869	0.845502	0.840543	0.790936	0.396995	0.558889	0.715716	1.29989	0.378392	0.36232	0.931548	up	no	1.52303	0.606948	0.0870734	0.423519	up	no	2.48612	1.31389	2.6682e-06	9.1565e-05	up	no	1.67776	0.74654	0.0525545	0.997366	up	no
AT4G16190	RD19C	GO:0000323(lytic vacuole);GO:0004197(cysteine-type endopeptidase activity);GO:0005576(extracellular region);GO:0005615(extracellular space);GO:0005764(lysosome);GO:0005773(vacuole);GO:0051603(proteolysis involved in cellular protein catabolic process)	NA	Papain family cysteine protease	197.009	263.093	224.958	338.95	274.585	309.776	719.655	398.832	362.506	273.147	355.33	231.627	176.161	244.491	273.743	1.34778	0.430587	0.00346871	0.12603	up	no	2.16184	1.11226	3.01257e-06	0.000223358	up	no	1.25552	0.328281	0.218649	0.567238	up	no	1.01363	0.0195278	0.433921	0.999998	up	no
AT4G16563	.	GO:0005576(extracellular region);GO:0009505(plant-type cell wall)	NA	Eukaryotic aspartyl protease family protein	2.51815	3.29719	3.30479	9.0662	7.0979	7.22956	8.70114	10.647	10.1824	5.19511	5.42933	6.84812	0.964744	1.92764	2.0541	2.56506	1.35899	5.39964e-18	3.72173e-15	up	no	3.23795	1.69508	2.3038e-26	1.48529e-23	up	no	1.91582	0.937966	8.71956e-08	4.82333e-06	up	no	0.54237	-0.882651	2.3656e-05	0.0102583	down	no
AT4G16740	ATTPS03	GO:0000287(magnesium ion binding);GO:0005829(cytosol);GO:0009507(chloroplast);GO:0009570(chloroplast stroma);GO:0009611(response to wounding);GO:0009625(response to insect);GO:0009753(response to jasmonic acid);GO:0010333(terpene synthase activity);GO:0016106(sesquiterpenoid biosynthetic process);GO:0034768((E)-beta-ocimene synthase activity);GO:0050551(myrcene synthase activity);GO:0052578(alpha…	NA	terpene synthase 03	0.705927	0.647932	0.723965	1.4715	1.01125	0.869766	2.347	2.01482	1.89022	1.23409	1.02659	1.09069	0.532048	0.773298	0.997163	1.61348	0.690173	0.00819669	0.215592	up	no	3.00894	1.58925	2.16426e-18	8.49329e-16	up	no	1.61292	0.689675	0.00154512	0.0173361	up	no	1.10813	0.148133	0.977815	0.999998	up	no
AT4G17090	ATBAM3	GO:0000024(maltose biosynthetic process);GO:0005576(extracellular region);GO:0005829(cytosol);GO:0005983(starch catabolic process);GO:0009409(response to cold);GO:0009570(chloroplast stroma);GO:0016161(beta-amylase activity);GO:0102229(amylopectin maltohydrolase activity)	00500(Starch and sucrose metabolism)	chloroplast beta-amylase	9.42173	12.1188	8.76036	44.9357	30.9084	33.6438	43.7235	34.6962	37.9244	26.3876	24.862	26.5295	5.9886	9.70929	12.2435	3.61335	1.85334	1.46865e-25	2.07783e-22	up	no	3.83963	1.94097	4.7882e-34	5.1862e-31	up	no	2.56689	1.36002	6.0694e-19	2.86848e-16	up	no	0.92213	-0.116958	0.221397	0.999998	down	no
AT4G17100	DL4585C	GO:0004521(endoribonuclease activity);GO:0005634(nucleus);GO:0005829(cytosol);GO:0005829(cytosol)	NA	poly(U)-specific endoribonuclease-B protein	4.71402	6.42303	5.74877	14.0333	11.2151	10.2726	16.0592	12.9626	14.1719	12.7729	9.71612	12.2496	5.09363	7.99692	9.96126	2.1036	1.07286	3.17025e-11	1.13626e-08	up	no	2.55799	1.35501	1.52893e-21	7.39294e-19	up	no	2.05726	1.04073	2.2855e-11	3.32806e-09	up	no	1.36516	0.449068	0.141849	0.999998	up	no
AT4G17790	DL4930W	GO:0008150(biological_process)	NA	SNARE associated Golgi protein family	88.7212	76.9431	70.7133	64.4728	61.3811	66.8205	65.8787	63.6099	49.1353	39.3509	45.6516	32.9857	83.3723	53.6158	43.3085	0.815113	-0.294928	0.0107349	0.253657	down	no	0.755672	-0.404168	0.00411477	0.069119	down	no	0.499151	-1.00245	1.73476e-10	2.10507e-08	down	no	0.762748	-0.390721	0.0705921	0.999998	down	no
AT1G17540	F1L3.25	GO:0004672(protein kinase activity);GO:0005524(ATP binding);GO:0005634(nucleus);GO:0006468(protein phosphorylation);GO:0016301(kinase activity)	NA	Protein kinase protein with adenine nucleotide alpha hydrolases-like domain	63.2094	57.2023	41.4413	48.4977	38.8816	49.6601	48.0105	44.6147	30.4134	19.9129	24.4293	15.1389	65.5725	39.2175	28.7967	0.84669	-0.240093	0.0858919	0.62503	down	no	0.760188	-0.395572	0.0248439	0.20814	down	no	0.367501	-1.44418	1.81312e-12	3.1924e-10	down	no	0.825359	-0.276907	0.231572	0.999998	down	no
AT4G18195	ATPUP8;	GO:0005345(purine nucleobase transmembrane transporter activity);GO:0006863(purine nucleobase transport);GO:0015211(purine nucleoside transmembrane transporter activity);GO:0016020(membrane)	NA	purine permease 8	0	0	2.25939	0	0	0	0	0	0	0	0	0	0	0	0	0.000132779	-12.8787	7.61324e-10	2.22959e-07	down	no	0.000132779	-12.8787	7.41348e-10	1.18782e-07	down	no	0.000132779	-12.8787	7.90092e-10	8.1549e-08	down	no	0.000132779	-12.8787	6.98484e-10	1.4695e-06	down	yes
AT4G18340	T9A21.190	GO:0004553(hydrolase activity, hydrolyzing O-glycosyl compounds);GO:0005576(extracellular region);GO:0005975(carbohydrate metabolic process);GO:0009507(chloroplast);GO:0046658(anchored component of plasma membrane)	00500(Starch and sucrose metabolism)	Glycosyl hydrolase superfamily protein	0.483117	0.615804	1.22921	0.573212	0.772097	0.503087	0.55628	0.347157	0.312837	0.196111	0.304518	0.226658	0.451381	0.544376	0.542971	0.793941	-0.332897	0.310235	0.909818	down	no	0.522426	-0.936703	0.0116201	0.132628	down	no	0.312391	-1.67857	1.43218e-05	0.000381616	down	no	0.660929	-0.597433	0.0520193	0.997366	down	no
AT4G18395	.	GO:0003674(molecular_function);GO:0005634(nucleus);GO:0008150(biological_process)	NA	hypothetical protein	352.491	285.34	279.016	232.165	214.72	228.231	244.204	216.909	158.075	139.787	141.941	107.013	335.967	196.269	157.229	0.736346	-0.441545	0.000552586	0.0331958	down	no	0.675347	-0.5663	0.000598461	0.0176526	down	no	0.423998	-1.23787	1.27996e-14	3.2225e-12	down	no	0.751996	-0.411204	0.0853821	0.999998	down	no
AT4G19030	ATNLM1	GO:0005515(protein binding);GO:0005886(plasma membrane);GO:0015105(arsenite transmembrane transporter activity);GO:0015250(water channel activity);GO:0015267(channel activity);GO:0015700(arsenite transport);GO:0031347(regulation of defense response);GO:0046685(response to arsenic-containing substance);GO:0055085(transmembrane transport);GO:0080170(hydrogen peroxide transmembrane transport)	NA	NOD26-like major intrinsic protein 1	0.078689	0.099939	0.143571	0	0.108189	0.09546	0.008041	0	0.016001	0.053156	0.137709	0.110634	0	0.086878	0	0.63206	-0.661867	0.498494	0.932079	down	no	0.0746185	-3.74432	0.00126137	0.0299818	down	no	0.935754	-0.0957988	0.786593	0.935606	down	no	0.269641	-1.89089	0.128885	0.999998	down	no
AT4G19530	F24J7.90	GO:0005737(cytoplasm);GO:0006952(defense response);GO:0009870(defense response signaling pathway, resistance gene-dependent);GO:0043531(ADP binding);GO:0050135(NAD(P)+ nucleosidase activity);GO:0061809(NAD+ nucleotidase, cyclic ADP-ribose generating)	04626(Plant-pathogen interaction)	disease resistance protein (TIR-NBS-LRR class) family	0.134137	0.17399	0.208492	0.085467	0.139994	0.098644	0.158508	0.138848	0.137061	0.06756	0.107629	0.026989	0.065382	0.115161	0.089411	0.627358	-0.672639	0.0482359	0.50296	down	no	0.840885	-0.25002	0.300654	0.745938	down	no	0.391348	-1.35347	0.00371738	0.0340273	down	no	0.52254	-0.936387	0.00260909	0.260729	down	no
AT1G17665	.	GO:0003674(molecular_function);GO:0008150(biological_process);GO:0009507(chloroplast)	NA	CA-responsive protein	0.324985	0.218178	0.197448	1.23391	0.900973	1.00355	1.38466	1.09323	1.44777	1.25428	1.1412	1.42239	0.106064	0.197968	0.059854	4.23763	2.08326	9.69774e-09	2.48271e-06	up	no	5.30057	2.40615	1.53495e-12	3.74446e-10	up	no	5.15502	2.36598	3.73947e-12	6.257e-10	up	no	0.491332	-1.02523	0.0534243	0.998169	down	no
AT4G20230	TPS30	GO:0000287(magnesium ion binding);GO:0009507(chloroplast);GO:0010333(terpene synthase activity);GO:0016114(terpenoid biosynthetic process)	00909(Sesquiterpenoid and triterpenoid biosynthesis)	Terpenoid cyclases/Protein prenyltransferases superfamily protein	0.517328	0.309475	0.274852	0.388716	0.284927	0.284918	0.227154	0.238569	0.188284	0.178069	0.138513	0.181823	0.528304	0.352571	0.298663	0.87011	-0.20073	0.447723	0.932079	down	no	0.593659	-0.752295	0.0322979	0.243272	down	no	0.452415	-1.14428	0.00156974	0.0175758	down	no	1.0707	0.0985494	0.950048	0.999998	up	no
AT4G21366	.	GO:0004672(protein kinase activity);GO:0005575(cellular_component);GO:0006468(protein phosphorylation)	NA	Protein kinase superfamily protein	0.756878	0.4973	0.436896	0.566599	0.375068	0.334174	0.323264	0.287879	0.245468	0.0652816	0.175064	0.195597	0.568193	0.325695	0.337222	0.754456	-0.406491	0.362269	0.931548	down	no	0.506549	-0.981227	0.0522599	0.319002	down	no	0.25779	-1.95573	0.00129411	0.0150918	down	no	0.728005	-0.45798	0.275051	0.999998	down	no
AT4G21370	SD-RLK31	NA	NA	S-locus protein kinase, putative	1.11084	0.967624	0.578444	0.815954	0.570063	0.594814	0.558802	0.495612	0.408488	0.397332	0.423674	0.385369	1.06593	0.65115	0.691026	0.74554	-0.423643	0.084589	0.622798	down	no	0.550603	-0.860916	0.0014837	0.0339529	down	no	0.454052	-1.13907	1.85732e-05	0.00047381	down	no	0.906354	-0.141853	0.443917	0.999998	down	no
AT4G21760	BGLU47	GO:0004553(hydrolase activity, hydrolyzing O-glycosyl compounds);GO:0005886(plasma membrane);GO:0005975(carbohydrate metabolic process);GO:0008422(beta-glucosidase activity);GO:0102483(scopolin beta-glucosidase activity)	00500(Starch and sucrose metabolism);00460(Cyanoamino acid metabolism);00940(Phenylpropanoid biosynthesis)	beta-glucosidase 47	0.282326	0.315095	0.268631	0.281395	0.135794	0.284378	0.154506	0.124794	0.207348	0.116366	0.155887	0.099872	0.238512	0.40702	0.397295	0.810075	-0.303873	0.382067	0.932079	down	no	0.561915	-0.831575	0.0229362	0.197965	down	no	0.42968	-1.21867	0.00117342	0.0139726	down	no	1.20412	0.267974	0.726045	0.999998	up	no
AT4G21865		GO:0003674(molecular_function);GO:0005634(nucleus);GO:0008150(biological_process)	NA	hypothetical protein	0.832633	0.863589	1.15001	1.26578	1.01069	0.796405	1.11801	1.06256	1.06595	3.28679	1.90692	2.65006	2.08463	1.60925	2.33431	1.07963	0.110533	0.866869	0.982298	up	no	1.14064	0.189838	0.671587	0.899797	up	no	2.75584	1.46249	6.86065e-07	2.83031e-05	up	no	2.11795	1.08267	0.000501293	0.0968607	up	no
AT4G21960	PRXR1	GO:0004601(peroxidase activity);GO:0006950(response to stress);GO:0006979(response to oxidative stress);GO:0009505(plant-type cell wall);GO:0009506(plasmodesma);GO:0020037(heme binding)	00940(Phenylpropanoid biosynthesis)	Peroxidase superfamily protein	5.63192	6.58683	5.38777	12.2243	9.9978	11.0535	13.638	14.0831	14.5193	9.73867	9.41404	9.00633	5.23034	7.58622	6.30237	1.88996	0.918357	1.28085e-09	3.58651e-07	up	no	2.39913	1.26251	1.57438e-18	6.26929e-16	up	no	1.59935	0.677489	2.18287e-05	0.000539488	up	no	1.0859	0.118893	0.906388	0.999998	up	no
AT4G23600	CORI3	GO:0004121(cystathionine beta-lyase activity);GO:0005737(cytoplasm);GO:0005773(vacuole);GO:0005829(cytosol);GO:0006520(cellular amino acid metabolic process);GO:0008483(transaminase activity);GO:0009058(biosynthetic process);GO:0009611(response to wounding);GO:0009737(response to abscisic acid);GO:0009753(response to jasmonic acid);GO:0010188(response to microbial phytotoxin);GO:0030170(pyridoxal…	00270(Cysteine and methionine metabolism);00270(Cysteine and methionine metabolism)	Tyrosine transaminase family protein	18.3684	23.3945	23.6408	38.1203	38.7746	39.7135	41.8765	50.1427	49.4655	35.6231	38.8082	45.0871	31.5132	49.4691	60.8351	1.7829	0.834228	5.07173e-12	2.09743e-09	up	no	2.16325	1.1132	1.73161e-14	5.32825e-12	up	no	1.8274	0.869789	2.06814e-09	1.77999e-07	up	no	2.16834	1.11659	4.96636e-07	0.000445086	up	yes
AT4G24000	ATCSLG2	GO:0005794(Golgi apparatus);GO:0005802(trans-Golgi network);GO:0005886(plasma membrane);GO:0009833(plant-type primary cell wall biogenesis);GO:0016757(transferase activity, transferring glycosyl groups);GO:0016759(cellulose synthase activity);GO:0016760(cellulose synthase (UDP-forming) activity);GO:0030244(cellulose biosynthetic process);GO:0051753(mannan synthase activity)	NA	cellulose synthase like G2	3.55816	4.16983	5.31734	7.49775	8.79697	7.29895	12.9078	13.0232	11.7186	11.0759	8.84723	10.8705	3.8791	4.89149	5.58312	1.80859	0.854866	4.66252e-07	7.64227e-05	up	no	2.88606	1.5291	7.7777e-23	4.05009e-20	up	no	2.36051	1.2391	2.85332e-14	6.80226e-12	up	no	1.1003	0.137891	0.983577	0.999998	up	no
AT4G24140	BDG3	GO:0005737(cytoplasm)	NA	alpha/beta-Hydrolases superfamily protein	1.32909	2.04009	3.28122	1.45688	2.44104	2.2705	1.55001	1.56805	2.1161	1.29667	0.800556	1.14648	1.88156	2.91638	3.02784	0.927525	-0.108542	0.609889	0.944792	down	no	0.787044	-0.345484	0.150152	0.552496	down	no	0.487745	-1.0358	9.8526e-05	0.00188911	down	no	1.17674	0.234792	0.706231	0.999998	up	no
AT4G24175	.	GO:0003674(molecular_function);GO:0005575(cellular_component);GO:0008150(biological_process)	NA	kinesin-like protein	0.227612	0.284922	0.254887	0.153133	0.264318	0.166487	0.242113	0.392935	0.235443	0.686719	0.593253	0.4927	0.096106	0.263426	0.26712	0.76091	-0.394203	0.372905	0.931656	down	no	1.13431	0.181811	0.811532	0.95026	up	no	2.30991	1.20784	0.00195702	0.0209124	up	no	0.816569	-0.292354	0.381424	0.999998	down	no
AT4G24265	.	GO:0005739(mitochondrion);GO:0008150(biological_process)	NA	homeobox protein	0.482351	0.281365	0.61556	0.188276	0.40889	0.373029	0.416594	0.466001	0.491383	1.02426	2.22664	1.07925	0.604744	0.599866	0.648708	0.703409	-0.507565	0.323187	0.916966	down	no	0.996159	-0.00555227	0.868027	0.960834	down	no	3.13943	1.6505	0.000960985	0.0119907	up	no	1.34369	0.426199	0.505526	0.999998	up	no
AT4G25300	F24A6.140	GO:0005737(cytoplasm);GO:0009507(chloroplast);GO:0009507(chloroplast)	00941(Flavonoid biosynthesis);00940(Phenylpropanoid biosynthesis);00940(Phenylpropanoid biosynthesis)	2-oxoglutarate (2OG) and Fe(II)-dependent oxygenase superfamily protein	0.836432	0.907693	0.821481	0.590437	0.599431	0.318575	0.511304	0.376704	0.331769	0.522992	0.729274	0.594362	0.664084	1.1676	1.03869	0.587948	-0.766239	0.00860492	0.222199	down	no	0.475434	-1.07268	5.09656e-05	0.00243394	down	no	0.719763	-0.474406	0.0236767	0.13608	down	no	1.11879	0.161941	0.949665	0.999998	up	no
AT4G25480	ATCBF3	GO:0000987(cis-regulatory region sequence-specific DNA binding);GO:0003700(DNA-binding transcription factor activity);GO:0005515(protein binding);GO:0005634(nucleus);GO:0006355(regulation of transcription, DNA-templated);GO:0009409(response to cold);GO:0009414(response to water deprivation);GO:0009631(cold acclimation);GO:0010628(positive regulation of gene expression)	NA	dehydration response element B1A	8.03747	9.17185	5.08661	16.6182	15.6425	15.7852	17.1849	14.9629	15.4189	4.64213	5.42417	4.65475	4.54365	6.28592	8.33216	2.15492	1.10763	9.28798e-07	0.000144318	up	no	2.13343	1.09317	3.8175e-06	0.000273467	up	no	0.660257	-0.5989	0.00201694	0.0214336	down	no	0.859427	-0.218553	0.154136	0.999998	down	no
AT4G26370	T25K17.4	GO:0003723(RNA binding);GO:0003729(mRNA binding);GO:0005739(mitochondrion);GO:0006353(DNA-templated transcription, termination);GO:0006355(regulation of transcription, DNA-templated);GO:0009507(chloroplast);GO:0009507(chloroplast)	NA	antitermination NusB domain-containing protein	0.601144	0.773352	1.03387	1.3867	1.63828	1.57255	1.58167	1.77981	2.18699	0.788954	0.94278	0.976627	0.571107	0.676314	0.753657	1.90898	0.932803	0.000203685	0.0158703	up	no	2.30383	1.20403	2.70616e-06	0.000205259	up	no	1.12456	0.169365	0.824234	0.940616	up	no	0.830886	-0.267278	0.132336	0.999998	down	no
AT1G18330;AT1G18335	EPR1	GO:0003700(DNA-binding transcription factor activity);GO:0005634(nucleus);GO:0006355(regulation of transcription, DNA-templated);GO:0007623(circadian rhythm);GO:0006474(N-terminal protein amino acid acetylation);GO:0010485(H4 histone acetyltransferase activity);GO:0043998(H2A histone acetyltransferase activity);GO:0061187(regulation of ribosomal DNA heterochromatin assembly);GO:1990189(peptide-se…	04712(Circadian rhythm - plant);04712(Circadian rhythm - plant)	Homeodomain-like superfamily protein;Acyl-CoA N-acyltransferases (NAT) superfamily protein	2.97597	3.50994	2.54883	2.97175	2.46855	2.47881	2.09779	1.89303	2.02155	1.63562	1.34555	1.28219	2.45456	2.71721	2.7428	0.876518	-0.190144	0.111541	0.6825	down	no	0.665473	-0.587549	3.0009e-05	0.00155966	down	no	0.471885	-1.08349	2.34123e-12	4.06906e-10	down	no	0.876016	-0.190971	0.0521884	0.997366	down	no
AT4G26670	HP20	GO:0005515(protein binding);GO:0005622(intracellular);GO:0005739(mitochondrion);GO:0008320(protein transmembrane transporter activity);GO:0009507(chloroplast);GO:0009707(chloroplast outer membrane);GO:0009941(chloroplast envelope);GO:0042803(protein homodimerization activity);GO:0045036(protein targeting to chloroplast);GO:0045039(protein insertion into mitochondrial inner membrane)	NA	Mitochondrial import inner membrane translocase subunit Tim17/Tim22/Tim23 family protein	1.58895	2.64448	2.64796	4.46294	4.55654	5.28088	5.2112	6.06172	6.29362	2.80221	4.13688	3.50935	1.24515	1.55244	1.69215	2.07812	1.05528	6.50686e-07	0.000102889	up	no	2.55276	1.35206	2.03156e-10	3.52632e-08	up	no	1.51836	0.602513	0.0324621	0.170602	up	no	0.652446	-0.61607	0.00128944	0.172477	down	no
AT1G18400	BEE1	GO:0003677(DNA binding);GO:0003700(DNA-binding transcription factor activity);GO:0005515(protein binding);GO:0005634(nucleus);GO:0006351(transcription, DNA-templated);GO:0006355(regulation of transcription, DNA-templated);GO:0046983(protein dimerization activity);GO:1902448(positive regulation of shade avoidance)	NA	BR enhanced expression 1	0.244621	0.253742	0.23489	0.489777	0.256164	0.315518	0.450677	0.22729	0.246334	0.686145	0.600421	0.463093	0.573938	0.522185	0.235913	1.4476	0.533666	0.338611	0.923365	up	no	1.26055	0.334052	0.61548	0.884426	up	no	2.38616	1.25469	0.00313945	0.0299482	up	no	1.81661	0.86125	0.135797	0.999998	up	no
AT4G27310	BBX28	GO:0003700(DNA-binding transcription factor activity);GO:0005515(protein binding);GO:0005634(nucleus);GO:0006355(regulation of transcription, DNA-templated);GO:0008270(zinc ion binding);GO:0010100(negative regulation of photomorphogenesis);GO:0045892(negative regulation of transcription, DNA-templated);GO:0061629(RNA polymerase II-specific DNA-binding transcription factor binding);GO:0090351(seed…	NA	B-box type zinc finger family protein	46.9508	41.7868	52.8531	40.8672	37.0541	36.3938	22.0724	24.2663	26.092	18.5645	23.2758	19.6818	37.2313	37.0304	36.6008	0.807362	-0.308712	0.0035622	0.128015	down	no	0.51155	-0.967054	2.28079e-13	6.17594e-11	down	no	0.434506	-1.20255	2.00527e-18	8.7129e-16	down	no	0.782978	-0.352956	0.00146703	0.186481	down	no
AT4G27450	HUP54	GO:0005515(protein binding);GO:0005634(nucleus);GO:0005829(cytosol);GO:0005886(plasma membrane);GO:0009506(plasmodesma);GO:0071456(cellular response to hypoxia)	NA	Aluminium induced protein with YGL and LRDR motifs	0.449759	0.406887	0.735386	0.571623	0.807163	0.424296	0.879782	0.459717	0.519814	0.1654	0.083346	0.108902	0.202958	0.219038	0.291744	1.13257	0.179596	0.750751	0.968767	up	no	1.16789	0.2239	0.702957	0.908506	up	no	0.224649	-2.15426	9.76637e-07	3.85994e-05	down	no	0.44832	-1.1574	0.00141465	0.184633	down	no
AT4G27520	AtENODL2	GO:0005773(vacuole);GO:0005829(cytosol);GO:0005886(plasma membrane);GO:0009055(electron transfer activity);GO:0009507(chloroplast);GO:0031225(anchored component of membrane);GO:0046658(anchored component of plasma membrane);GO:0048046(apoplast);GO:0099503(secretory vesicle)	00230(Purine metabolism);00240(Pyrimidine metabolism);03020(RNA polymerase)	early nodulin-like protein 2	43.8688	67.48	59.9443	121.033	113.929	117.487	118.867	133.762	137.616	58.5538	68.5434	75.7898	46.7462	77.7285	83.3302	2.05758	1.04095	8.43948e-13	3.98003e-10	up	no	2.27822	1.18791	1.24144e-13	3.43017e-11	up	no	1.18444	0.244209	0.388022	0.747746	up	no	1.21315	0.278761	0.493278	0.999998	up	no
AT4G27560	UGT79B2	GO:0016757(transferase activity, transferring glycosyl groups);GO:0016758(transferase activity, transferring hexosyl groups)	00942(Anthocyanin biosynthesis)	UDP-Glycosyltransferase superfamily protein	0.637245	1.4402	1.60459	2.36596	2.56185	2.71271	4.05911	3.99091	4.39739	3.57049	2.35857	3.06367	0.951377	1.53106	1.04093	2.07508	1.05317	0.000207289	0.0158772	up	no	3.38058	1.75727	9.04995e-11	1.67846e-08	up	no	2.44232	1.28826	2.97692e-05	0.000699784	up	no	0.956907	-0.0635489	0.58985	0.999998	down	no
AT4G28395	ATA7	GO:0005319(lipid transporter activity);GO:0005576(extracellular region);GO:0005788(endoplasmic reticulum lumen);GO:0016020(membrane);GO:0048235(pollen sperm cell differentiation)	NA	Bifunctional inhibitor/lipid-transfer protein/seed storage 2S albumin superfamily protein	0.684357	0.183678	7.74058	0.058843	0.107219	1.12045	0.126796	0.097416	0.21004	2.47776	0.148666	0	0.126587	0	0.250391	0.149445	-2.74232	0.09457	0.644229	down	no	0.0504439	-4.30918	0.00136786	0.0318751	down	no	0.305093	-1.71268	0.434043	0.780405	down	no	0.0437908	-4.51323	0.0157075	0.661813	down	no
AT4G29230	NAC075	GO:0000976(transcription regulatory region sequence-specific DNA binding);GO:0003700(DNA-binding transcription factor activity);GO:0005634(nucleus);GO:0006355(regulation of transcription, DNA-templated);GO:0045893(positive regulation of transcription, DNA-templated);GO:1905177(tracheary element differentiation)	NA	NAC domain containing protein 75	0.720246	0.564881	0.699448	0.923906	0.798409	0.981856	1.06244	1.27626	1.39329	1.24482	1.20816	1.57558	0.468676	0.622712	0.406508	1.36259	0.446356	0.116713	0.692387	up	no	1.8805	0.911113	0.000468701	0.0147062	up	no	2.02994	1.02144	6.76919e-05	0.00137731	up	no	0.754769	-0.405893	0.0623773	0.999998	down	no
AT4G29610	T16L4.120	GO:0004126(cytidine deaminase activity);GO:0005634(nucleus);GO:0005829(cytosol);GO:0008270(zinc ion binding);GO:0009972(cytidine deamination)	00240(Pyrimidine metabolism)	Cytidine/deoxycytidylate deaminase family protein	0.35672	0.510733	0.495911	1.85744	1.32109	1.34438	1.00215	1.8836	1.50415	0.535251	0.506058	0.665716	0.209721	0.521427	0.535819	3.31746	1.73008	4.29143e-08	9.3787e-06	up	no	3.2199	1.68702	2.77088e-06	0.000208944	up	no	1.25207	0.324313	0.547613	0.821526	up	no	0.929295	-0.105792	0.552315	0.999998	down	no
AT4G30370	ATL14	GO:0010200(response to chitin);GO:0016567(protein ubiquitination);GO:0071456(cellular response to hypoxia)	NA	RING/U-box superfamily protein	0.670696	0.79949	0.440173	1.09718	0.899124	1.0375	1.55078	1.41446	1.19834	1.61376	1.46239	1.04464	1.13279	0.358899	0.500869	1.58808	0.667284	0.0682378	0.5761	up	no	2.17947	1.12398	0.000837797	0.0223727	up	no	2.15708	1.10908	0.00298314	0.028866	up	no	1.04303	0.0607816	0.948423	0.999998	up	no
AT4G30420	UMAMIT34	GO:0005739(mitochondrion);GO:0005886(plasma membrane);GO:0009507(chloroplast);GO:0022857(transmembrane transporter activity)	NA	nodulin MtN21 /EamA-like transporter family protein	2.39709	2.50355	2.13338	1.63594	1.64283	1.24375	1.65523	1.48354	1.04599	0.89572	0.932602	0.75028	2.49565	1.5104	1.4226	0.64295	-0.637222	0.000483095	0.0311045	down	no	0.594931	-0.749207	0.00021979	0.00820895	down	no	0.36659	-1.44776	1.14288e-14	2.90454e-12	down	no	0.771771	-0.373755	0.101787	0.999998	down	no
AT4G30650	F17I23.10	GO:0050832(defense response to fungus)	NA	Low temperature and salt responsive protein family	2.24726	5.19272	4.44237	23.4474	24.6684	20.0333	46.5608	40.8741	37.7892	14.5677	14.3209	15.1319	1.00149	1.56559	1.21053	5.73533	2.51988	5.92008e-26	9.36104e-23	up	no	10.5387	3.39762	5.07509e-48	1.37423e-44	up	no	3.7047	1.88936	5.72731e-14	1.30753e-11	up	no	0.317918	-1.65327	3.86465e-08	4.51761e-05	down	yes
AT4G30660	T10C21	NA	NA	Low temperature and salt responsive protein family	2.11087	2.03278	2.88758	10.1115	7.89469	8.79959	16.4794	13.0798	14.2316	6.52606	4.98737	5.65729	0.441621	0.836375	1.24327	3.81238	1.93069	6.59694e-20	5.85863e-17	up	no	6.22804	2.63878	1.00692e-42	2.27212e-39	up	no	2.44206	1.2881	5.41788e-08	3.16599e-06	up	no	0.358581	-1.47963	8.00869e-06	0.00468091	down	yes
AT4G31500	ATR4	GO:0000162(tryptophan biosynthetic process);GO:0005506(iron ion binding);GO:0005739(mitochondrion);GO:0005783(endoplasmic reticulum);GO:0005886(plasma membrane);GO:0009507(chloroplast);GO:0009625(response to insect);GO:0009641(shade avoidance);GO:0009682(induced systemic resistance);GO:0009684(indoleacetic acid biosynthetic process);GO:0009759(indole glucosinolate biosynthetic process);GO:0010114…	00380(Tryptophan metabolism);00966(Glucosinolate biosynthesis)	cytochrome P450, family 83, subfamily B, polypeptide 1	1.96813	2.75552	5.50703	3.4162	4.73973	4.53144	4.56806	4.17176	4.80253	5.29596	4.17741	5.74293	6.51341	10.3335	9.99169	1.24013	0.31049	0.351282	0.92873	up	no	1.3237	0.404577	0.218511	0.654907	up	no	1.48732	0.572716	0.103038	0.36578	up	no	2.62334	1.39141	3.09807e-05	0.0125253	up	yes
AT1G02940	ATGSTF5	GO:0004364(glutathione transferase activity);GO:0005737(cytoplasm);GO:0005739(mitochondrion);GO:0009407(toxin catabolic process);GO:0043295(glutathione binding)	00480(Glutathione metabolism)	glutathione S-transferase (class phi) 5	2.372	1.41667	2.82081	6.81523	5.35879	3.98518	7.74074	7.80026	6.80518	7.19812	6.25007	6.46061	1.56438	1.70221	2.60292	2.44486	1.28975	7.0417e-06	0.00088041	up	no	3.38093	1.75742	3.83517e-12	8.72679e-10	up	no	3.01216	1.5908	1.22443e-09	1.18604e-07	up	no	0.888045	-0.171295	0.283705	0.999998	down	no
AT4G32290	F10M6.70	GO:0016020(membrane);GO:0016757(transferase activity, transferring glycosyl groups)	NA	Core-2/I-branching beta-1,6-N-acetylglucosaminyltransferase family protein	3.19763	5.04715	3.74733	5.01531	5.71682	6.59354	8.60793	10.0821	9.49356	7.49323	7.89309	8.93848	4.45726	6.25839	7.68531	1.44476	0.530825	0.0118374	0.268523	up	no	2.35018	1.23277	5.49285e-11	1.04743e-08	up	no	2.0284	1.02034	9.10027e-08	4.98277e-06	up	no	1.53442	0.617696	0.0247687	0.789018	up	no
AT4G32340	F8B4.40	GO:0003674(molecular_function);GO:0005575(cellular_component);GO:0008150(biological_process)	NA	Tetratricopeptide repeat (TPR)-like superfamily protein	0.152493	0	0.062298	0.319354	0.220722	0.357868	0.374951	0.671659	0.603248	0.391489	0.433021	0.282501	0	0.028622	0.082493	4.18055	2.06369	0.0336969	0.432779	up	no	7.68123	2.94134	0.000542293	0.0165549	up	no	5.1539	2.36566	0.0150112	0.0982189	up	no	0.517317	-0.95088	0.449318	0.999998	down	no
AT1G18910	BTSL2	GO:0005515(protein binding);GO:0005634(nucleus);GO:0006511(ubiquitin-dependent protein catabolic process);GO:0006879(cellular iron ion homeostasis);GO:0008270(zinc ion binding);GO:0010106(cellular response to iron ion starvation);GO:0016567(protein ubiquitination);GO:0033212(iron import into cell);GO:0034756(regulation of iron ion transport);GO:0061630(ubiquitin protein ligase activity);GO:009871…	NA	zinc ion binding;zinc ion binding	0.149937	0.143576	0.215184	0.174281	0.179577	0.156689	0.077213	0.107042	0.090738	0.075083	0.069239	0.087319	0.148213	0.127559	0.202756	1.00364	0.00523719	0.851771	0.979757	up	no	0.540583	-0.887412	0.00744661	0.10087	down	no	0.455361	-1.13492	0.000323832	0.00504552	down	no	0.940694	-0.0882032	0.497524	0.999998	down	no
AT4G33420	PRX47	GO:0004601(peroxidase activity);GO:0005576(extracellular region);GO:0006950(response to stress);GO:0006979(response to oxidative stress);GO:0009505(plant-type cell wall);GO:0009506(plasmodesma);GO:0020037(heme binding);GO:0042744(hydrogen peroxide catabolic process)	00940(Phenylpropanoid biosynthesis)	Peroxidase superfamily protein	0.769815	0.839693	0.674105	0.847885	0.472967	0.616495	0.397271	0.306001	0.435175	0.918256	0.80034	0.908866	1.39989	1.15808	0.804713	0.848369	-0.237236	0.339857	0.92377	down	no	0.498529	-1.00425	0.00051908	0.0159542	down	no	1.15057	0.202352	0.74689	0.91893	up	no	1.47253	0.558293	0.165593	0.999998	up	no
AT4G33465	SCRL22	GO:0005576(extracellular region);GO:0007165(signal transduction)	NA	SCR-like 22	4.93312	3.42988	3.70159	7.08686	4.45469	4.10142	6.11825	4.7134	4.21179	11.0549	7.7445	8.70057	4.94988	6.43971	7.83452	1.2966	0.374736	0.2586	0.871108	up	no	1.24691	0.318356	0.348909	0.789221	up	no	2.27939	1.18865	2.19823e-06	7.7133e-05	up	no	1.59343	0.672139	0.0295743	0.839636	up	no
AT4G33985	.	GO:0003674(molecular_function);GO:0005634(nucleus);GO:0008150(biological_process)	NA	Protein of unknown function (DUF1685)	1.31598	1.67002	1.5716	3.87818	2.83698	3.94908	3.83304	3.92338	4.8355	2.22518	3.07169	3.10064	1.64852	1.67947	1.42949	2.33988	1.22643	2.61767e-07	4.60205e-05	up	no	2.76284	1.46615	2.69026e-11	5.5187e-09	up	no	1.84253	0.881689	0.00113203	0.013596	up	no	1.04386	0.0619236	0.817728	0.999998	up	no
AT4G33980;AT4G33970	COR28；LRX11	GO:0003674(molecular_function);GO:0005634(nucleus);GO:0009409(response to cold);GO:0009637(response to blue light);GO:0009646(response to absence of light);GO:0009737(response to abscisic acid);GO:0010114(response to red light);GO:0042752(regulation of circadian rhythm);GO:0045892(negative regulation of transcription, DNA-templated);GO:0048573(photoperiodism, flowering);GO:0080167(response to kar…	NA	Leucine-rich repeat (LRR) family protein	65.4595	52.5189	44.2546	45.4217	39.0671	44.7827	41.4131	40.8319	33.2563	25.3131	29.2706	20.6058	58.0208	36.102	26.1296	0.796827	-0.327662	0.0200508	0.345725	down	no	0.711947	-0.490157	0.00209013	0.043704	down	no	0.463466	-1.10946	9.98995e-10	9.9306e-08	down	no	0.741233	-0.432001	0.0825999	0.999998	down	no
AT4G34950	MFS1	GO:0005886(plasma membrane);GO:0009507(chloroplast);GO:0016020(membrane)	NA	Major facilitator superfamily protein	1.07384	1.35977	0.904143	1.77112	1.36562	2.14312	2.41255	2.45354	2.72209	2.63266	1.94943	2.16493	0.573514	0.618825	0.578126	1.58186	0.66162	0.0117952	0.267944	up	no	2.27344	1.18488	3.14171e-08	3.62006e-06	up	no	2.02142	1.01537	2.01912e-05	0.000506926	up	no	0.530436	-0.91475	1.69902e-05	0.00799451	down	no
AT4G35250	HCF244	GO:0003743(translation initiation factor activity);GO:0005515(protein binding);GO:0005886(plasma membrane);GO:0009507(chloroplast);GO:0009534(chloroplast thylakoid);GO:0009570(chloroplast stroma);GO:0010207(photosystem II assembly);GO:0042651(thylakoid membrane)	00860(Porphyrin and chlorophyll metabolism)	NAD(P)-binding Rossmann-fold superfamily protein	3.20843	6.13252	7.30542	3.68489	3.90631	3.89256	2.19548	2.91008	2.77743	2.42451	2.89052	2.82569	4.17103	6.93712	6.96503	0.689866	-0.535613	0.0122758	0.273393	down	no	0.473556	-1.07839	7.43755e-06	0.000485286	down	no	0.489039	-1.03198	2.98417e-06	0.00010112	down	no	1.08571	0.118643	0.971259	0.999998	up	no
AT4G35480	ATL45	GO:0005634(nucleus);GO:0010200(response to chitin);GO:0016567(protein ubiquitination)	NA	RING-H2 finger A3B	2.95124	2.71049	4.95434	12.7045	11.6535	13.3384	15.5377	19.5245	20.595	12.8799	15.7312	15.014	2.26931	3.22821	1.96573	3.55088	1.82818	5.39125e-17	3.53469e-14	up	no	5.24273	2.39032	6.11705e-25	3.45078e-22	up	no	4.10934	2.03891	1.24646e-18	5.59638e-16	up	no	0.703015	-0.508373	0.030497	0.845301	down	no
AT4G35770	ATSEN1	GO:0003674(molecular_function);GO:0005634(nucleus);GO:0006979(response to oxidative stress);GO:0007568(aging);GO:0009416(response to light stimulus);GO:0009507(chloroplast);GO:0009611(response to wounding);GO:0009744(response to sucrose);GO:0009753(response to jasmonic acid);GO:0009753(response to jasmonic acid)	NA	Rhodanese/Cell cycle control phosphatase superfamily protein	0.345004	0.507632	0.347236	0.904632	0.486868	0.59685	0.634875	0.400677	0.342953	0.192076	0.205509	0.136297	0.243321	0.149469	0.302285	1.65713	0.72869	0.0883759	0.629892	up	no	1.14888	0.200224	0.753445	0.933293	up	no	0.44495	-1.16829	0.00603054	0.0497723	down	no	0.57929	-0.787642	0.050169	0.990125	down	no
AT4G35783	DEVIL 17	GO:0003674(molecular_function);GO:0005739(mitochondrion);GO:0048367(shoot system development)	NA	ROTUNDIFOLIA like 6	0.190191	0.143083	0.205419	0.310135	0.208201	0.19676	0.557938	0.105299	0.439525	0.868499	0.550193	0.560348	0.373524	0.220508	0.339871	1.32746	0.408674	0.690574	0.95353	up	no	2.04711	1.03359	0.259211	0.703323	up	no	3.67378	1.87727	0.00408294	0.0366757	up	no	1.73365	0.793809	0.382694	0.999998	up	no
AT4G36010	TLP1B	GO:0003674(molecular_function);GO:0005576(extracellular region);GO:0006952(defense response);GO:0031225(anchored component of membrane)	03440(Homologous recombination)	Pathogenesis-related thaumatin superfamily protein	1.412	2.17493	1.82185	3.9947	3.0679	4.67903	3.35806	2.87476	3.26753	2.02207	2.16276	1.52806	0.879082	0.876925	1.48822	2.17085	1.11826	5.50551e-07	8.86114e-05	up	no	1.75647	0.812678	6.54128e-05	0.00297189	up	no	1.05623	0.0789207	0.889546	0.963976	up	no	0.599808	-0.737428	0.000851863	0.131628	down	no
AT4G36850	AP22.27	GO:0008150(biological_process);GO:0016021(integral component of membrane)	NA	PQ-loop repeat family protein / transmembrane family protein	0.872236	0.473545	0.860318	1.02612	1.4594	1.05573	1.42784	1.70797	1.67518	1.06275	1.2941	1.24892	0.793665	1.08195	1.36904	1.60521	0.682764	0.054979	0.527858	up	no	2.18077	1.12484	0.000378905	0.0124281	up	no	1.63446	0.708811	0.0566274	0.245848	up	no	1.47076	0.556567	0.221622	0.999998	up	no
AT1G19510	ATRL5	GO:0003677(DNA binding);GO:0005634(nucleus)	NA	RAD-like 5	0.99807	1.44316	0.881199	0.972435	0.702071	1.50306	1.32656	0.874027	1.28048	0.548126	0.455827	0.458363	1.01647	0.588256	0.830064	0.9564	-0.064314	0.744036	0.966976	down	no	1.04775	0.0672958	0.967106	0.990803	up	no	0.440135	-1.18398	0.000476834	0.00687904	down	no	0.732836	-0.448438	0.153537	0.999998	down	no
AT4G37610	bt5	GO:0003712(transcription coregulator activity);GO:0004402(histone acetyltransferase activity);GO:0005516(calmodulin binding);GO:0005634(nucleus);GO:0005737(cytoplasm);GO:0006355(regulation of transcription, DNA-templated);GO:0008270(zinc ion binding);GO:0009409(response to cold);GO:0009733(response to auxin);GO:0009751(response to salicylic acid);GO:0010200(response to chitin);GO:0016567(protein …	03010(Ribosome)	BTB and TAZ domain protein 5	4.7123	3.0896	3.77836	3.63272	2.98907	2.9212	2.73661	2.43153	2.30914	1.74555	1.60144	0.980103	3.13437	2.98391	2.53092	0.824074	-0.279154	0.0868335	0.627242	down	no	0.645692	-0.631083	0.000649305	0.0186843	down	no	0.373661	-1.4202	6.29529e-09	4.84539e-07	down	no	0.746892	-0.421029	0.0215405	0.748734	down	no
AT4G38580	ATFP6	GO:0005507(copper ion binding);GO:0005515(protein binding);GO:0005634(nucleus);GO:0005886(plasma membrane);GO:0009506(plasmodesma);GO:0010286(heat acclimation);GO:0030001(metal ion transport);GO:0032791(lead ion binding);GO:0046870(cadmium ion binding)	NA	farnesylated protein 6	3.32661	3.0948	4.61527	6.09255	8.15732	5.99483	8.15922	7.54436	7.9817	3.53594	3.37831	3.81051	2.00735	2.92829	3.6953	1.83431	0.875238	0.000115188	0.00970645	up	no	2.14605	1.10168	1.26884e-08	1.62833e-06	up	no	0.971739	-0.04136	0.401791	0.758258	down	no	0.782024	-0.354715	0.0401781	0.923686	down	no
AT1G19630	CYP722A1	GO:0004497(monooxygenase activity);GO:0005506(iron ion binding);GO:0005576(extracellular region);GO:0005739(mitochondrion);GO:0007275(multicellular organism development);GO:0010268(brassinosteroid homeostasis);GO:0016125(sterol metabolic process);GO:0016132(brassinosteroid biosynthetic process);GO:0016491(oxidoreductase activity);GO:0016705(oxidoreductase activity, acting on paired donors, with i…	00906(Carotenoid biosynthesis)	cytochrome P450, family 722, subfamily A, polypeptide 1	1.01437	1.26995	1.39079	1.70258	0.876449	1.18306	0.956611	1.14319	1.27289	3.31617	3.66054	3.24674	1.40172	1.22931	1.29201	1.02367	0.0337497	0.916376	0.992407	up	no	0.917715	-0.123882	0.378422	0.80324	down	no	2.78181	1.47602	3.90901e-16	1.17005e-13	up	no	1.06746	0.0941855	0.916314	0.999998	up	no
AT4G38960	BBX19	GO:0003700(DNA-binding transcription factor activity);GO:0005515(protein binding);GO:0005634(nucleus);GO:0005737(cytoplasm);GO:0006355(regulation of transcription, DNA-templated);GO:0007623(circadian rhythm);GO:0008270(zinc ion binding);GO:0009640(photomorphogenesis);GO:0010100(negative regulation of photomorphogenesis);GO:0010228(vegetative to reproductive phase transition of meristem);GO:001022…	NA	B-box type zinc finger family protein	0.983221	0.989086	1.03982	0.793106	0.559255	0.806559	0.592935	0.436425	0.396651	0.952439	0.642074	0.59697	1.47264	1.62076	1.38113	0.716742	-0.480474	0.0260485	0.389135	down	no	0.473423	-1.0788	6.21019e-06	0.000420399	down	no	0.727553	-0.458877	0.0206885	0.124	down	no	1.48551	0.570954	0.03282	0.861525	up	no
AT4G39000	AtGH9B17	GO:0005576(extracellular region);GO:0008810(cellulase activity)	00500(Starch and sucrose metabolism)	glycosyl hydrolase 9B17	7.00529	7.60105	7.98178	7.54091	9.15647	7.54497	13.3154	9.94794	11.7755	16.9918	15.8723	17.2803	5.83721	8.94669	12.8871	1.07323	0.101965	0.769826	0.974244	up	no	1.55121	0.633392	2.06564e-05	0.00116286	up	no	2.21995	1.15052	1.66572e-29	1.54734e-26	up	no	1.22502	0.29281	0.535105	0.999998	up	no
AT4G39610	F23K16.240	GO:0003674(molecular_function);GO:0010274(hydrotropism)	NA	Protein of unknown function, DUF617	114.84	86.8867	70.2003	74.5632	63.2709	70.7641	73.414	66.3119	50.9056	39.3486	45.2649	29.2038	103.731	59.0838	44.5975	0.767113	-0.38249	0.0166906	0.317522	down	no	0.70104	-0.512431	0.00512691	0.0789235	down	no	0.418559	-1.2565	1.666e-09	1.48321e-07	down	no	0.762752	-0.390714	0.134063	0.999998	down	no
AT4G39980	ATDAHP1	GO:0003849(3-deoxy-7-phosphoheptulonate synthase activity);GO:0005515(protein binding);GO:0005739(mitochondrion);GO:0009073(aromatic amino acid family biosynthetic process);GO:0009423(chorismate biosynthetic process);GO:0009507(chloroplast);GO:0009611(response to wounding);GO:0009617(response to bacterium)	00400(Phenylalanine, tyrosine and tryptophan biosynthesis)	3-deoxy-D-arabino-heptulosonate 7-phosphate synthase 1	11.0777	17.2725	13.8349	22.1492	22.0832	24.5564	29.1451	28.0451	27.3732	17.3947	17.5589	21.4611	11.7615	19.2053	18.8682	1.63064	0.705439	1.46696e-05	0.00171449	up	no	2.00458	1.0033	3.29749e-10	5.58058e-08	up	no	1.33731	0.419335	0.0485435	0.223258	up	no	1.18134	0.240422	0.606914	0.999998	up	no
AT5G01100	FRB1	GO:0005634(nucleus);GO:0005737(cytoplasm);GO:0005794(Golgi apparatus);GO:0007155(cell adhesion);GO:0016757(transferase activity, transferring glycosyl groups);GO:0080157(regulation of plant-type cell wall organization or biogenesis)	03040(Spliceosome)	O-fucosyltransferase family protein	30.9646	27.5826	23.122	24.9238	20.099	21.9978	20.6079	19.1624	16.2123	12.9797	13.5125	10.0011	31.9118	20.06	15.6388	0.820635	-0.285187	0.0246425	0.380566	down	no	0.68548	-0.544813	0.000218016	0.00815476	down	no	0.446843	-1.16216	1.98594e-12	3.47398e-10	down	no	0.82786	-0.272541	0.192009	0.999998	down	no
AT5G01215	.	GO:0003674(molecular_function);GO:0005575(cellular_component);GO:0008150(biological_process);GO:0008150(biological_process)	NA	other RNA	1.97561	3.09382	2.34503	4.27669	5.77987	5.88707	4.08646	5.65194	6.55367	4.67109	4.54967	4.57003	2.58707	2.95932	2.09935	2.15034	1.10457	1.02802e-07	2.00249e-05	up	no	2.19734	1.13576	1.01853e-06	8.38288e-05	up	no	1.85999	0.895294	2.15419e-06	7.59577e-05	up	no	1.0312	0.0443172	0.748375	0.999998	up	no
AT5G01225	.	GO:0003674(molecular_function);GO:0005634(nucleus);GO:0008150(biological_process)	NA	josephin-like protein	0.896246	0.24464	0.938962	1.08197	0.698549	0.57863	1.8802	2.54223	1.69853	3.1819	1.77012	2.32812	0.439023	0.828087	1.04559	1.13429	0.18179	0.863904	0.982184	up	no	2.94299	1.55728	0.00283487	0.0540962	up	no	3.50032	1.80749	0.000658163	0.00884229	up	no	1.11196	0.153099	0.966797	0.999998	up	no
AT5G01690	ATCHX27	GO:0005451(monovalent cation:proton antiporter activity);GO:0006812(cation transport);GO:0006885(regulation of pH);GO:0012505(endomembrane system);GO:0015385(sodium:proton antiporter activity);GO:0015672(monovalent inorganic cation transport)	NA	cation/H+ exchanger 27	78.4266	66.6656	62.5715	58.1601	50.3307	57.8811	48.4528	47.8095	41.7879	34.3084	36.6742	28.15	78.0181	45.734	36.2131	0.801161	-0.319836	0.00759465	0.206214	down	no	0.664778	-0.589056	1.42063e-05	0.000849176	down	no	0.477371	-1.06682	1.35407e-12	2.43181e-10	down	no	0.770309	-0.37649	0.108013	0.999998	down	no
AT5G01840	ATOFP1	GO:0005515(protein binding);GO:0005634(nucleus);GO:0005730(nucleolus);GO:0005856(cytoskeleton);GO:0016049(cell growth);GO:0043622(cortical microtubule organization);GO:0045892(negative regulation of transcription, DNA-templated);GO:0051510(regulation of unidimensional cell growth)	NA	ovate family protein 1	1.12646	2.40193	1.70114	3.25452	2.05638	2.76054	2.94731	3.38769	4.19128	2.98858	2.79564	2.59593	2.35755	3.56313	3.26837	1.54344	0.626147	0.0409883	0.467849	up	no	2.01286	1.00924	0.000447382	0.0141982	up	no	1.60247	0.680298	0.0256892	0.144766	up	no	1.75715	0.813237	0.0127005	0.606021	up	no
AT5G02490	AtHsp70-2	GO:0005515(protein binding);GO:0005524(ATP binding);GO:0005618(cell wall);GO:0005634(nucleus);GO:0005737(cytoplasm);GO:0005794(Golgi apparatus);GO:0005829(cytosol);GO:0005886(plasma membrane);GO:0006457(protein folding);GO:0006986(response to unfolded protein);GO:0009408(response to heat);GO:0009507(chloroplast);GO:0009615(response to virus);GO:0009617(response to bacterium);GO:0016887(ATPase act…	03040(Spliceosome);04141(Protein processing in endoplasmic reticulum);04144(Endocytosis)	Heat shock protein 70 (Hsp 70) family protein	16.2918	22.6411	22.5297	26.4408	23.5995	23.2779	37.6416	35.6823	35.0618	51.181	45.839	57.6908	22.7799	36.5979	43.7946	1.19289	0.254461	0.127852	0.710006	up	no	1.76344	0.818392	3.86496e-09	5.60295e-07	up	no	2.51715	1.33179	3.85621e-21	2.16422e-18	up	no	1.67862	0.747274	0.00254755	0.260729	up	no
AT5G02750	SGR9	GO:0004842(ubiquitin-protein transferase activity);GO:0005737(cytoplasm);GO:0009501(amyloplast);GO:0009630(gravitropism);GO:0016567(protein ubiquitination);GO:0061630(ubiquitin protein ligase activity)	NA	RING/U-box superfamily protein	1.38919	1.86892	2.57449	2.33389	2.72457	2.8726	2.34737	2.82156	3.13694	4.58698	4.8908	5.0003	2.32391	3.16398	2.95148	1.35978	0.443373	0.0937923	0.642678	up	no	1.42404	0.50999	0.0632863	0.356717	up	no	2.48227	1.31166	6.34753e-09	4.87168e-07	up	no	1.44693	0.532996	0.0828306	0.999998	up	no
AT5G02780	GSTL1	GO:0004364(glutathione transferase activity);GO:0005737(cytoplasm);GO:0010731(protein glutathionylation);GO:0010731(protein glutathionylation)	00480(Glutathione metabolism);00480(Glutathione metabolism)	glutathione transferase lambda 1	1.49984	0.818309	0.943657	1.21531	1.076	1.13671	1.14597	0.573789	0.782218	0.322021	0.461226	0.430756	1.44691	0.822666	1.0247	1.05095	0.0717006	0.973429	0.997398	up	no	0.767052	-0.382603	0.185417	0.607468	down	no	0.372187	-1.4259	2.97637e-05	0.000699784	down	no	1.00995	0.0142878	0.762823	0.999998	up	no
AT5G02810	APRR7	GO:0000156(phosphorelay response regulator activity);GO:0000160(phosphorelay signal transduction system);GO:0003677(DNA binding);GO:0005515(protein binding);GO:0005634(nucleus);GO:0005739(mitochondrion);GO:0006355(regulation of transcription, DNA-templated);GO:0007623(circadian rhythm);GO:0009266(response to temperature stimulus);GO:0010017(red or far-red light signaling pathway);GO:0045892(negat…	04712(Circadian rhythm - plant)	pseudo-response regulator 7	11.0438	11.3586	9.64464	13.1379	9.46897	10.0623	8.65687	7.73617	8.40035	3.61091	3.20171	2.90816	9.81973	9.79459	9.9273	1.01941	0.027739	0.774351	0.974457	up	no	0.773656	-0.370235	0.000642754	0.0185549	down	no	0.303329	-1.72105	2.02671e-37	3.03319e-34	down	no	0.921821	-0.117442	0.0983026	0.999998	down	no
AT5G03180	F15A17.210	GO:0005737(cytoplasm);GO:0005794(Golgi apparatus);GO:0008150(biological_process);GO:0008270(zinc ion binding);GO:0008270(zinc ion binding)	NA	RING/U-box superfamily protein	1.79715	2.48436	1.88673	2.0938	1.60422	1.83307	1.70466	1.25428	1.29994	0.661822	0.773946	0.878329	1.67934	2.22972	2.21637	0.896704	-0.157296	0.224984	0.842312	down	no	0.690452	-0.534388	0.0015099	0.0342389	down	no	0.375163	-1.41441	5.12611e-15	1.33122e-12	down	no	0.99306	-0.0100477	0.418602	0.999998	down	no
AT5G03760	ATCSLA09	GO:0005794(Golgi apparatus);GO:0009294(DNA mediated transformation);GO:0009617(response to bacterium);GO:0016757(transferase activity, transferring glycosyl groups);GO:0047259(glucomannan 4-beta-mannosyltransferase activity);GO:0051753(mannan synthase activity)	NA	Nucleotide-diphospho-sugar transferases superfamily protein	69.6299	55.3016	46.3181	49.0325	38.4359	45.3827	48.4319	40.8754	32.3596	26.4534	29.0623	18.9809	64.8233	38.2274	29.6014	0.775775	-0.366289	0.0147529	0.300678	down	no	0.710466	-0.493163	0.00424209	0.0702123	down	no	0.435018	-1.20085	7.87076e-10	8.1549e-08	down	no	0.774613	-0.368451	0.129915	0.999998	down	no
AT1G20030	T20H2.19	GO:0003674(molecular_function);GO:0005576(extracellular region);GO:0006952(defense response);GO:0031225(anchored component of membrane);GO:0031225(anchored component of membrane)	03440(Homologous recombination);03440(Homologous recombination)	Pathogenesis-related thaumatin superfamily protein	1.61864	2.34396	2.10346	4.13021	3.66573	4.01462	4.12351	4.73306	5.0971	2.81511	3.09156	3.59104	1.66461	3.09035	3.22448	1.94699	0.961244	2.82433e-08	6.43397e-06	up	no	2.30029	1.20181	8.34205e-11	1.55783e-08	up	no	1.56571	0.64682	0.0021318	0.0223544	up	no	1.31542	0.395528	0.297449	0.999998	up	no
AT5G04490	VTE5	GO:0009507(chloroplast);GO:0010189(vitamin E biosynthetic process);GO:0010276(phytol kinase activity);GO:0016301(kinase activity)	NA	vitamin E pathway gene 5	1.77554	2.26679	1.68148	2.44463	2.62272	2.53574	2.16917	2.19425	2.91779	0.868071	0.764538	1.2199	1.33606	2.15118	2.18619	1.32833	0.409614	0.0834934	0.62051	up	no	1.27209	0.347204	0.222497	0.658666	up	no	0.498359	-1.00474	6.51663e-06	0.000196807	down	no	0.991201	-0.01275	0.493421	0.999998	down	no
AT5G05070	PAT3	GO:0005739(mitochondrion);GO:0005783(endoplasmic reticulum);GO:0005794(Golgi apparatus);GO:0006612(protein targeting to membrane);GO:0018230(peptidyl-L-cysteine S-palmitoylation);GO:0019706(protein-cysteine S-palmitoyltransferase activity)	NA	DHHC-type zinc finger family protein	24.5329	19.8102	18.0501	18.8455	14.9105	16.0175	16.8723	14.6473	11.4664	10.559	11.1318	8.18338	24.3235	15.1037	12.2129	0.79774	-0.326009	0.018598	0.332624	down	no	0.688952	-0.537525	0.00122967	0.0295448	down	no	0.478805	-1.06249	6.11393e-10	6.56804e-08	down	no	0.827656	-0.272896	0.192288	0.999998	down	no
AT5G05410	DREB2	GO:0000976(transcription regulatory region sequence-specific DNA binding);GO:0003700(DNA-binding transcription factor activity);GO:0005515(protein binding);GO:0005634(nucleus);GO:0006355(regulation of transcription, DNA-templated);GO:0006950(response to stress);GO:0009408(response to heat);GO:0009414(response to water deprivation);GO:0010224(response to UV-B);GO:0010286(heat acclimation);GO:00425…	NA	DRE-binding protein 2A	1.77691	1.78784	1.36465	3.27306	3.2857	2.78459	3.56429	3.22271	3.41513	2.03466	1.87164	2.49661	1.61385	1.40395	1.74498	1.89544	0.92253	6.44685e-06	0.000817442	up	no	2.06965	1.04939	1.03367e-07	1.06022e-05	up	no	1.29892	0.377318	0.219432	0.568283	up	no	0.966202	-0.049604	0.398234	0.999998	down	no
AT5G06570	CXE15	GO:0016787(hydrolase activity);GO:0080030(methyl indole-3-acetate esterase activity);GO:0080030(methyl indole-3-acetate esterase activity)	NA	alpha/beta-Hydrolases superfamily protein	0.0608789	0.0615517	0.061168	0.272819	0.191697	0.214862	0.354868	0.228064	0.161229	0.0408733	0.140728	0.0322321	0	0	0.0597743	3.70034	1.88766	0.00116425	0.0581302	up	no	4.0532	2.01906	0.000763243	0.0209996	up	no	1.16468	0.219934	0.895638	0.966302	up	no	0.32557	-1.61896	0.192003	0.999998	down	no
AT5G06980;AT5G06990	LNK4	GO:0003674(molecular_function);GO:0005634(nucleus);GO:0006355(regulation of transcription, DNA-templated);GO:0007623(circadian rhythm);GO:0080167(response to karrikin);GO:0009507(chloroplast);GO:0010274(hydrotropism)	NA	Protein of unknown function, DUF617	5.79257	6.19332	5.92951	3.78011	3.08066	3.25494	2.50763	2.15937	2.46245	1.65206	1.6167	1.5695	7.01708	7.57251	7.17041	0.564638	-0.824603	1.8361e-12	8.22604e-10	down	no	0.397951	-1.32934	3.16724e-31	2.95733e-28	down	no	0.270062	-1.88864	4.36867e-70	1.47109e-66	down	no	1.2146	0.280478	0.243218	0.999998	up	no
AT5G08000	E13L3	GO:0001872((1->3)-beta-D-glucan binding);GO:0005886(plasma membrane);GO:0009408(response to heat);GO:0009506(plasmodesma);GO:0030247(polysaccharide binding);GO:0031225(anchored component of membrane);GO:0046658(anchored component of plasma membrane)	00500(Starch and sucrose metabolism)	glucan endo-1,3-beta-glucosidase-like protein 3	1.54956	2.37081	2.86134	2.61566	5.08585	4.5469	3.95659	4.91087	7.1684	6.24574	6.74566	6.72497	1.85125	1.93354	2.88755	1.80609	0.852872	0.0045833	0.148977	up	no	2.36457	1.24158	1.00976e-05	0.000631001	up	no	2.90728	1.53967	1.03243e-12	1.87922e-10	up	no	0.983871	-0.0234587	0.564618	0.999998	down	no
AT5G09440	EXL4	GO:0002239(response to oomycetes);GO:0003674(molecular_function);GO:0009506(plasmodesma);GO:0009507(chloroplast)	NA	EXORDIUM like 4	18.9269	18.4563	21.2551	36.9756	44.6958	37.0861	47.7543	50.8122	50.4312	28.3568	25.6171	30.2347	14.1115	21.1484	27.351	2.02525	1.0181	1.81533e-12	8.22604e-10	up	no	2.54096	1.34537	1.3818e-26	9.59394e-24	up	no	1.43607	0.522123	0.000355695	0.00546921	up	no	1.06775	0.0945688	0.761523	0.999998	up	no
AT1G20650	ASG5	GO:0005634(nucleus)	04626(Plant-pathogen interaction)	Protein kinase superfamily protein	1.1302	1.49246	1.55514	0.785308	1.25384	0.833632	0.963198	0.753787	1.07077	0.712254	0.707834	0.575205	1.52766	1.94015	1.90823	0.687629	-0.540297	0.0141309	0.294916	down	no	0.667279	-0.583637	0.00161094	0.0358726	down	no	0.477594	-1.06614	8.04803e-09	6.02239e-07	down	no	1.28681	0.3638	0.192005	0.999998	up	no
AT5G10860;AT5G10870	CBSX3； ATCM2	GO:0005739(mitochondrion);GO:0005829(cytosol);GO:0005886(plasma membrane);GO:0045454(cell redox homeostasis);GO:0050897(cobalt ion binding);GO:0004106(chorismate mutase activity);GO:0009073(aromatic amino acid family biosynthetic process);GO:0009507(chloroplast);GO:0046417(chorismate metabolic process)	00400(Phenylalanine, tyrosine and tryptophan biosynthesis)	Cystathionine beta-synthase (CBS) family protein;chorismate mutase 2	4.1021	5.48159	5.18239	8.72545	8.38379	8.11965	11.7889	9.85335	10.1809	7.59487	8.55481	8.46135	3.09444	4.81753	5.69973	1.70857	0.77279	1.4999e-08	3.66528e-06	up	no	2.15515	1.10779	3.42974e-15	1.13257e-12	up	no	1.66673	0.737018	1.37602e-06	5.14841e-05	up	no	0.921822	-0.117439	0.176642	0.999998	down	no
AT1G20690	F2D10.18	GO:0003674(molecular_function);GO:0005575(cellular_component);GO:0008150(biological_process)	NA	SWI-SNF-related chromatin binding protein	0.950459	1.40609	0.880679	0.820519	0.483009	0.95677	0.47525	0.457511	0.08591	0.470109	0.963971	0.922214	1.25701	0.932579	0.465644	0.69822	-0.518246	0.05059	0.512308	down	no	0.314674	-1.66807	0.00024049	0.00871254	down	no	0.727874	-0.458239	0.0725736	0.291365	down	no	0.820218	-0.285921	0.32852	0.999998	down	no
AT1G20691	.	NA	NA	Natural antisense transcript overlaps with AT1G20690	0	0	0	0	0.340769	0.003177	0.248357	0.335223	0.995641	0.438672	0	0	0	0.259894	0.649326	1146.49	10.163	0.0616711	0.550392	up	no	5264.07	12.362	6.01728e-13	1.55177e-10	up	no	1462.24	10.514	1.12762e-07	5.96795e-06	up	no	3030.73	11.5655	0.0291687	0.834288	up	no
AT5G11150	ATVAMP713	GO:0005773(vacuole);GO:0005774(vacuolar membrane);GO:0005794(Golgi apparatus);GO:0005886(plasma membrane);GO:0009651(response to salt stress);GO:0016192(vesicle-mediated transport);GO:0030897(HOPS complex)	04130(SNARE interactions in vesicular transport)	vesicle-associated membrane protein 713	4.24436	4.20727	5.37632	9.60342	9.57193	8.82342	10.1153	9.0797	9.23546	6.70861	5.95216	6.72465	2.94372	4.48329	4.62329	2.0248	1.01778	2.60665e-11	9.59853e-09	up	no	2.05602	1.03985	1.07466e-11	2.30949e-09	up	no	1.4019	0.487385	0.00897847	0.0668336	up	no	0.871445	-0.198519	0.0680933	0.999998	down	no
AT5G12270	.	GO:0005737(cytoplasm)	00940(Phenylpropanoid biosynthesis)	2-oxoglutarate (2OG) and Fe(II)-dependent oxygenase superfamily protein	2.52956	3.48706	1.98349	13.4317	11.0242	12.1645	12.4727	11.6785	12.8174	1.08274	0.940673	0.984175	1.15021	1.46478	1.53357	4.5775	2.19456	1.67249e-25	2.24791e-22	up	no	4.62102	2.20821	1.736e-25	1.06835e-22	up	no	0.375944	-1.41141	1.24202e-09	1.18623e-07	down	no	0.518563	-0.947407	2.18915e-05	0.00997585	down	no
AT5G12360	PANS2	GO:0003674(molecular_function);GO:0005575(cellular_component);GO:0007346(regulation of mitotic cell cycle);GO:0034090(maintenance of meiotic sister chromatid cohesion)	NA	PATRONUS 2	0.442382	0.317856	0.445439	0.585404	0.603982	0.561669	0.77754	0.610182	0.876949	1.07445	0.942464	0.835447	0.70581	0.784208	0.78829	1.45234	0.538381	0.184187	0.798055	up	no	1.87834	0.909458	0.0153657	0.157364	up	no	2.36577	1.24231	0.000388871	0.00584587	up	no	1.88965	0.918119	0.0147527	0.642263	up	no
AT1G20850	XCP2	GO:0004197(cysteine-type endopeptidase activity);GO:0005515(protein binding);GO:0005615(extracellular space);GO:0005618(cell wall);GO:0005764(lysosome);GO:0009507(chloroplast);GO:0010623(programmed cell death involved in cell development);GO:0042742(defense response to bacterium);GO:0051603(proteolysis involved in cellular protein catabolic process)	NA	xylem cysteine peptidase 2	0.511652	0.689783	1.36574	1.41413	0.719049	1.45417	1.10961	1.35422	1.31885	1.71868	2.02436	1.582	0.812804	1.31498	1.53075	1.39739	0.482739	0.250146	0.866181	up	no	1.47348	0.559228	0.135953	0.526589	up	no	2.07428	1.05261	0.00385746	0.0350003	up	no	1.42512	0.511083	0.298957	0.999998	up	no
AT5G13270	RARE1	GO:0003729(mRNA binding);GO:0005739(mitochondrion);GO:0008270(zinc ion binding);GO:0009451(RNA modification)	NA	Pentatricopeptide repeat (PPR) superfamily protein	0.119772	0.166189	0.249381	0.336698	0.418396	0.237159	0.33214	0.499026	0.375216	0.556112	0.50475	0.503156	0.246961	0.356144	0.18847	1.85349	0.890247	0.0366723	0.448559	up	no	2.25348	1.17215	0.00275854	0.05324	up	no	2.92153	1.54672	7.69345e-06	0.000225031	up	no	1.47863	0.564265	0.295678	0.999998	up	no
AT5G13330	Rap2.6L	GO:0000976(transcription regulatory region sequence-specific DNA binding);GO:0003700(DNA-binding transcription factor activity);GO:0005634(nucleus);GO:0009414(response to water deprivation);GO:0009651(response to salt stress);GO:0009723(response to ethylene);GO:0009737(response to abscisic acid);GO:0009751(response to salicylic acid);GO:0009753(response to jasmonic acid);GO:0019760(glucosinolate …	03040(Spliceosome)	related to AP2 6l	5.69662	7.08155	8.01715	10.321	10.7342	9.03995	11.5447	11.3655	11.9668	15.61	12.9431	17.4012	7.59262	9.87266	12.2334	1.44721	0.533273	0.00130688	0.0631839	up	no	1.67715	0.746015	7.8884e-07	6.69599e-05	up	no	2.20984	1.14394	1.66586e-12	2.97197e-10	up	no	1.42814	0.514138	0.0326591	0.85917	up	no
AT5G13630	ABAR	GO:0003729(mRNA binding);GO:0005515(protein binding);GO:0005739(mitochondrion);GO:0009507(chloroplast);GO:0009536(plastid);GO:0009706(chloroplast inner membrane);GO:0010007(magnesium chelatase complex);GO:0015995(chlorophyll biosynthetic process);GO:0016851(magnesium chelatase activity)	00860(Porphyrin and chlorophyll metabolism)	magnesium-chelatase subunit chlH, chloroplast, putative / Mg-protoporphyrin IX chelatase, putative (CHLH)	11.5618	19.2708	24.8069	10.345	12.1607	11.9915	7.241	7.89016	10.0505	6.77461	6.72919	7.48935	15.3325	22.5362	22.3804	0.62001	-0.689636	0.00031184	0.0222941	down	no	0.452585	-1.14374	4.98404e-08	5.44185e-06	down	no	0.377306	-1.40619	5.84853e-14	1.32398e-11	down	no	1.08284	0.114825	0.963991	0.999998	up	no
AT5G14920	GASA14	GO:0005515(protein binding);GO:0005886(plasma membrane);GO:0009536(plastid);GO:0009651(response to salt stress);GO:0009737(response to abscisic acid);GO:0009739(response to gibberellin);GO:2000377(regulation of reactive oxygen species metabolic process);GO:2000377(regulation of reactive oxygen species metabolic process)	NA	Gibberellin-regulated family protein	0.765092	0.823898	1.56549	1.40226	1.89019	1.83638	2.29105	1.62564	2.19271	3.26897	3.17307	2.985	0.723433	1.74243	2.05055	1.62589	0.701228	0.0285264	0.402799	up	no	1.93674	0.953628	0.00222189	0.0456137	up	no	2.98846	1.5794	2.20478e-08	1.46678e-06	up	no	1.43174	0.517774	0.336171	0.999998	up	no
AT5G15120	PCO1	GO:0001666(response to hypoxia);GO:0005634(nucleus);GO:0005829(cytosol);GO:0009061(anaerobic respiration);GO:0017172(cysteine dioxygenase activity);GO:0018171(peptidyl-cysteine oxidation);GO:0070483(detection of hypoxia);GO:0071456(cellular response to hypoxia)	00430(Taurine and hypotaurine metabolism)	Protein of unknown function (DUF1637)	0.273598	0.27045	0.343849	0.721659	0.624273	0.714818	0.423567	0.700927	0.58192	0.158983	0.34742	0.324701	0.42981	0.506438	0.365864	2.32093	1.21471	0.000470009	0.0304441	up	no	1.92186	0.942503	0.0200434	0.184105	up	no	0.936036	-0.0953633	0.639831	0.865603	down	no	1.46651	0.552389	0.240482	0.999998	up	no
AT5G15840	BBX1	GO:0003700(DNA-binding transcription factor activity);GO:0005515(protein binding);GO:0005634(nucleus);GO:0007623(circadian rhythm);GO:0008270(zinc ion binding);GO:0009908(flower development);GO:0009909(regulation of flower development);GO:0010018(far-red light signaling pathway);GO:0010218(response to far red light);GO:0010218(response to far red light)	04712(Circadian rhythm - plant);04712(Circadian rhythm - plant)	B-box type zinc finger protein with CCT domain	0.408575	0.928853	0.77226	0.902126	0.899142	0.792665	0.875747	1.10182	0.952729	2.05916	2.30181	2.06797	0.711042	0.678469	0.700605	1.22953	0.298111	0.415438	0.932079	up	no	1.38897	0.474016	0.169444	0.586127	up	no	3.04734	1.60755	1.20088e-08	8.42305e-07	up	no	0.990723	-0.0134468	0.686057	0.999998	down	no
AT5G15850	ATCOL1	GO:0003700(DNA-binding transcription factor activity);GO:0005515(protein binding);GO:0005634(nucleus);GO:0007623(circadian rhythm);GO:0008270(zinc ion binding);GO:0009909(regulation of flower development);GO:0042802(identical protein binding)	04712(Circadian rhythm - plant)	CONSTANS-like 1	2.98184	3.42583	3.61849	2.37888	1.60431	1.89856	1.40985	1.31974	1.23994	4.80442	4.02345	3.74777	3.19342	5.68599	5.44871	0.58664	-0.769452	2.83653e-06	0.000393035	down	no	0.395917	-1.33673	2.65307e-20	1.19733e-17	down	no	1.25428	0.326863	0.154628	0.468684	up	no	1.42907	0.51508	0.0651385	0.999998	up	no
AT5G15950;AT5G15948	SAMDC2	GO:0004014(adenosylmethionine decarboxylase activity);GO:0005634(nucleus);GO:0005829(cytosol);GO:0006557(S-adenosylmethioninamine biosynthetic process);GO:0006597(spermine biosynthetic process);GO:0008295(spermidine biosynthetic process);GO:0008295(spermidine biosynthetic process)	00270(Cysteine and methionine metabolism);00330(Arginine and proline metabolism);00330(Arginine and proline metabolism)	Adenosylmethionine decarboxylase family protein;conserved peptide upstream open reading frame 10	144.368	156.851	152.703	106.358	101.815	126.336	119.705	106.842	103.418	75.2617	84.3274	66.7277	144.243	125.48	124.605	0.736929	-0.440402	2.57062e-05	0.0027421	down	no	0.726923	-0.460126	2.40799e-07	2.28784e-05	down	no	0.498582	-1.0041	1.87362e-18	8.27432e-16	down	no	0.868714	-0.203047	0.0378106	0.909376	down	no
AT5G15970;AT5G15960	AtCor6.6；KIN1	GO:0003729(mRNA binding);GO:0005515(protein binding);GO:0005634(nucleus);GO:0005737(cytoplasm);GO:0005829(cytosol);GO:0005886(plasma membrane);GO:0006970(response to osmotic stress);GO:0009409(response to cold);GO:0009414(response to water deprivation);GO:0009507(chloroplast);GO:0009536(plastid);GO:0009737(response to abscisic acid);GO:0003674(molecular_function);GO:0009631(cold acclimation);GO:0…	NA	stress-responsive protein (KIN2) / stress-induced protein (KIN2) / cold-responsive protein (COR6.6) / cold-regulated protein (COR6.6);stress-responsive protein (KIN1) / stress-induced protein (KIN1)	50.2241	52.3606	46.9236	98.9272	73.149	81.4521	150.156	100.447	102.001	87.866	82.325	81.7859	44.9749	52.6303	68.7203	1.69575	0.761921	4.4816e-07	7.3908e-05	up	no	2.35842	1.23782	3.11865e-12	7.2799e-10	up	no	1.68537	0.753067	9.49988e-09	6.89804e-07	up	no	1.11248	0.153784	0.965129	0.999998	up	no
AT1G21310	ATEXT3	GO:0005199(structural constituent of cell wall);GO:0009664(plant-type cell wall organization)	NA	extensin 3	0.777243	2.17444	1.13948	1.61328	1.78115	2.19227	1.66136	2.23761	2.52135	2.97563	3.61709	3.89123	1.99068	2.03075	2.35204	1.36556	0.449487	0.196829	0.812785	up	no	1.56932	0.650137	0.0666409	0.365506	up	no	2.56258	1.3576	3.2246e-05	0.000746926	up	no	1.55786	0.639569	0.100731	0.999998	up	no
AT5G16920	F2K13.70	GO:0003674(molecular_function)	NA	Fasciclin-like arabinogalactan family protein	0	0	1.92552	0	0	0	0	0	0.024803	0.047217	0.001463	0	0	0.012288	0.012626	0.000155802	-12.648	3.24472e-09	8.81024e-07	down	no	0.0128812	-6.27859	0.111138	0.477054	down	no	0.0252814	-5.30578	0.17545	0.504369	down	no	0.0129388	-6.27215	0.108633	0.999998	down	no
AT5G17000	F2K13.150	GO:0005737(cytoplasm);GO:0006979(response to oxidative stress);GO:0009536(plastid);GO:0032440(2-alkenal reductase [NAD(P)+] activity);GO:0055114(oxidation-reduction process)	NA	Zinc-binding dehydrogenase family protein	0.10755	0.158536	0.252137	0.144732	0.239944	0.291746	0.168048	0.340546	0.325788	0.713592	0.294191	0.495814	0.136806	0.175868	0.242981	1.30527	0.384351	0.538266	0.933352	up	no	1.61008	0.687135	0.230306	0.667266	up	no	2.90145	1.53677	0.00287128	0.0280464	up	no	1.07223	0.100616	0.952973	0.999998	up	no
AT5G17340	MKP11.1	GO:0003674(molecular_function);GO:0005576(extracellular region);GO:0009567(double fertilization forming a zygote and endosperm);GO:0031982(vesicle);GO:0080155(regulation of double fertilization forming a zygote and endosperm);GO:2000008(regulation of protein localization to cell surface)	NA	Putative membrane lipoprotein	1.26998	0.720299	0.760864	0.188926	0.33426	2.23822	0.256688	0.104065	0.29281	0.820839	0.284207	0.188026	0.566893	0.143208	0.440388	1.00373	0.00537137	0.907448	0.991006	up	no	0.237561	-2.07363	2.35242e-05	0.00128945	down	no	0.470013	-1.08923	0.029485	0.159803	down	no	0.418186	-1.25778	0.0136642	0.626177	down	no
AT5G17460	DFR1	GO:0005634(nucleus);GO:0005739(mitochondrion);GO:2000214(regulation of proline metabolic process);GO:2000214(regulation of proline metabolic process)	00670(One carbon pool by folate);00970(Aminoacyl-tRNA biosynthesis);00970(Aminoacyl-tRNA biosynthesis)	glutamyl-tRNA (Gln) amidotransferase subunit C	0.157429	0.2207	0.185505	1.10578	0.994463	0.71332	2.15357	1.14981	1.31723	0.179287	0.156881	0.152679	0.020438	0.07912	0.130426	4.99183	2.31957	4.28234e-16	2.7408e-13	up	no	8.19788	3.03525	2.25149e-25	1.3548e-22	up	no	0.867312	-0.205377	0.405126	0.761013	down	no	0.408037	-1.29323	0.0114245	0.576336	down	no
AT5G18060	SAUR23	GO:0003674(molecular_function)	04075(Plant hormone signal transduction)	SAUR-like auxin-responsive protein family	0.383413	0.353551	0.156711	0.238674	0.158664	0	0.060233	0.094154	0.09084	0.066122	0.039563	0.065251	0.227805	0.278133	0.262147	0.444611	-1.16938	0.209673	0.827861	down	no	0.274403	-1.86563	0.0136709	0.146548	down	no	0.191273	-2.38629	0.00295966	0.0287006	down	no	0.859468	-0.218484	0.543127	0.999998	down	no
AT1G21600	PAP8	GO:0000427(plastid-encoded plastid RNA polymerase complex);GO:0003674(molecular_function);GO:0009507(chloroplast);GO:0009508(plastid chromosome);GO:0042644(chloroplast nucleoid);GO:0042793(plastid transcription);GO:0045893(positive regulation of transcription, DNA-templated);GO:0045893(positive regulation of transcription, DNA-templated)	NA	plastid transcriptionally active 6	0.689597	0.884746	1.30175	1.25326	1.39148	1.65535	1.84938	1.99905	2.18256	2.11045	2.05039	2.55333	0.532013	0.944749	0.818886	1.49512	0.580257	0.0349317	0.439812	up	no	2.09694	1.06829	1.63915e-05	0.000952463	up	no	2.33447	1.2231	1.00622e-06	3.96296e-05	up	no	0.798183	-0.325209	0.114316	0.999998	down	no
AT5G18600	ROXY10	GO:0000122(negative regulation of transcription by RNA polymerase II);GO:0005515(protein binding);GO:0005737(cytoplasm);GO:0009055(electron transfer activity);GO:0015035(protein disulfide oxidoreductase activity);GO:0045454(cell redox homeostasis)	NA	Thioredoxin superfamily protein	1.427	1.28836	1.50518	1.72634	1.34844	1.62896	2.26337	1.35707	0.616142	0.524313	0.077759	0.602844	0.905191	1.02399	1.14751	1.11449	0.156383	0.743538	0.966976	up	no	1.0038	0.00547285	0.831942	0.951237	up	no	0.285489	-1.8085	0.000293329	0.00465747	down	no	0.72898	-0.45605	0.0220676	0.752931	down	no
AT5G18840	F17K4.90	GO:0015144(carbohydrate transmembrane transporter activity)	NA	Major facilitator superfamily protein	0.473308	0.772053	0.674269	0.565453	0.613818	0.705666	0.509789	0.498285	0.46036	0.221014	0.2967	0.283418	0.250868	0.482202	0.467609	0.981927	-0.026312	0.745694	0.967453	down	no	0.764957	-0.38655	0.0847329	0.417109	down	no	0.417337	-1.26072	4.31463e-06	0.0001392	down	no	0.625474	-0.676978	0.00877542	0.524248	down	no
AT1G21680	F8K7.10	GO:0003674(molecular_function);GO:0005576(extracellular region);GO:0005634(nucleus);GO:0005773(vacuole);GO:0005774(vacuolar membrane);GO:0008150(biological_process);GO:0099503(secretory vesicle)	NA	DPP6 N-terminal domain-like protein	3.84271	5.75657	4.53312	8.33856	8.15748	9.07759	10.6567	11.0447	12.3926	6.03981	6.16151	6.53851	3.58691	5.36758	6.00633	1.80957	0.85565	1.25875e-07	2.38286e-05	up	no	2.41247	1.27051	1.49938e-14	4.6667e-12	up	no	1.32602	0.407101	0.0462463	0.216282	up	no	1.05862	0.082183	0.761576	0.999998	up	no
AT5G19140	AILP1	GO:0005737(cytoplasm);GO:0005886(plasma membrane);GO:0009507(chloroplast);GO:0009536(plastid);GO:0009536(plastid)	NA	Aluminium induced protein with YGL and LRDR motifs	6.99363	10.8221	7.69501	13.8453	11.4982	10.1725	11.337	9.50122	8.97664	3.93103	3.08546	3.42156	6.25768	8.87868	11.0106	1.3922	0.477366	0.0163998	0.314793	up	no	1.16872	0.224926	0.3769	0.80324	up	no	0.409163	-1.28925	4.94854e-17	1.64579e-14	down	no	1.02494	0.0355382	0.598521	0.999998	up	no
AT5G19473	.	GO:0003674(molecular_function);GO:0005634(nucleus);GO:0008150(biological_process)	NA	RPM1-interacting protein 4 (RIN4) family protein	28.9724	25.251	22.0966	26.6953	17.9965	20.7092	23.5032	17.7251	13.8913	12.7008	12.5084	9.02981	34.1016	21.3641	15.5991	0.856931	-0.222748	0.0959732	0.646006	down	no	0.722217	-0.469496	0.00619611	0.0898652	down	no	0.448624	-1.15642	1.72641e-11	2.5982e-09	down	no	0.931142	-0.102927	0.492246	0.999998	down	no
AT5G19970	F28I16.120	GO:0004842(ubiquitin-protein transferase activity);GO:0005634(nucleus);GO:0005739(mitochondrion);GO:0031146(SCF-dependent proteasomal ubiquitin-dependent protein catabolic process)	NA	Involved in hormone metabolic processes and root development	1.27064	1.18562	1.18208	0.74276	0.732356	0.795258	0.357717	0.471059	0.339553	0.253259	0.452279	0.480481	0.901224	0.865058	0.92498	0.624012	-0.680354	0.0027681	0.108153	down	no	0.321115	-1.63884	3.67702e-09	5.41121e-07	down	no	0.325977	-1.61716	7.64944e-08	4.2739e-06	down	no	0.739693	-0.435001	0.0186678	0.706904	down	no
AT5G20630	ABL2	GO:0005576(extracellular region);GO:0005618(cell wall);GO:0005634(nucleus);GO:0009409(response to cold);GO:0009536(plastid);GO:0018119(peptidyl-cysteine S-nitrosylation);GO:0030145(manganese ion binding);GO:0031012(extracellular matrix);GO:0045735(nutrient reservoir activity);GO:0048046(apoplast);GO:0099503(secretory vesicle)	NA	germin 3	0.32083	0.655383	0.710333	0.397518	0.523376	0.692834	0.777118	0.587757	0.997313	1.5935	1.12555	2.16025	0.213314	0.660267	0.534607	0.956824	-0.0636742	0.808044	0.976061	down	no	1.40061	0.486052	0.277177	0.720495	up	no	2.89307	1.5326	6.66806e-05	0.00136269	up	no	0.834954	-0.260232	0.411433	0.999998	down	no
AT5G22140	.	GO:0004174(electron-transferring-flavoprotein dehydrogenase activity);GO:0005737(cytoplasm);GO:0005794(Golgi apparatus);GO:0005886(plasma membrane);GO:0009506(plasmodesma);GO:0009507(chloroplast);GO:0016491(oxidoreductase activity);GO:0050660(flavin adenine dinucleotide binding);GO:0055114(oxidation-reduction process);GO:0055114(oxidation-reduction process)	NA	FAD/NAD(P)-binding oxidoreductase family protein	0.117369	0.066393	0.0353972	0.0674692	0.0994753	0.0344198	0.0813992	0.0710616	0.0801825	0.289127	0.22084	0.278275	0.0581269	0.185728	0.276732	0.918804	-0.122171	0.801577	0.976061	down	no	1.06153	0.0861414	0.970796	0.991671	up	no	3.59666	1.84666	0.00284955	0.0278881	up	no	2.37538	1.24816	0.153361	0.999998	up	no
AT5G22810	ATGELP94	GO:0005576(extracellular region);GO:0016788(hydrolase activity, acting on ester bonds)	00561(Glycerolipid metabolism)	GDSL-like Lipase/Acylhydrolase superfamily protein	0.566858	0.392422	0.372804	0.144456	0.161199	0.155334	0.49805	0.40821	0.502957	0.461327	0.417165	0.361496	0.233026	0.36113	0.342594	0.346066	-1.53088	0.000703828	0.0396466	down	no	1.0579	0.0812087	0.952716	0.988733	up	no	0.930863	-0.103359	0.521777	0.814979	down	no	0.703221	-0.507949	0.104208	0.999998	down	no
AT5G23235	.	NA	NA	pseudogene of DNAJ heat shock N-terminal domain-containing protein	0.980269	1.27938	0.837924	2.69135	2.31191	2.29963	1.74923	2.43771	1.89817	0.784595	0.945355	0.92354	0.477246	0.749071	0.635855	2.35762	1.23733	1.16856e-09	3.30654e-07	up	no	1.96447	0.974142	6.28156e-05	0.00290756	up	no	0.856635	-0.223247	0.114123	0.390047	down	no	0.601171	-0.734152	0.000344204	0.0777669	down	no
AT5G23240	ATDJC17	GO:0009507(chloroplast)	NA	DNAJ heat shock N-terminal domain-containing protein	0.826747	0.929035	0.768296	4.62854	4.07164	4.24211	8.14865	6.17593	6.14906	2.62887	2.15364	2.61882	0.609661	0.38291	0.763166	5.12753	2.35826	1.45793e-43	1.30635e-39	up	no	8.11133	3.01994	1.51318e-62	1.02435e-58	up	no	2.93229	1.55203	1.37984e-15	3.75468e-13	up	no	0.695595	-0.52368	0.032539	0.85853	down	no
AT5G23270	ATSTP11	GO:0015144(carbohydrate transmembrane transporter activity);GO:0090406(pollen tube)	NA	sugar transporter 11	72.408	59.0373	44.7943	52.9974	43.4676	49.3303	54.9389	45.2984	32.4145	22.646	25.7932	15.1263	68.1432	39.7818	31.2388	0.827256	-0.273594	0.0634866	0.556252	down	no	0.752679	-0.409893	0.0274908	0.22148	down	no	0.360677	-1.47122	2.34601e-11	3.39781e-09	down	no	0.789629	-0.340753	0.160971	0.999998	down	no
AT1G22070	TGA3	GO:0003677(DNA binding);GO:0003700(DNA-binding transcription factor activity);GO:0005515(protein binding);GO:0005516(calmodulin binding);GO:0005634(nucleus);GO:0006351(transcription, DNA-templated);GO:0006355(regulation of transcription, DNA-templated);GO:0009862(systemic acquired resistance, salicylic acid mediated signaling pathway);GO:0042742(defense response to bacterium);GO:0043565(sequence-…	04075(Plant hormone signal transduction)	TGA1A-related gene 3	2.57331	2.89272	2.61207	4.91901	3.58154	3.96053	3.2634	3.39579	3.99992	1.40575	1.18884	1.36866	1.86481	2.18945	3.09726	1.54257	0.62534	0.00060598	0.0353348	up	no	1.31951	0.4	0.0402358	0.275116	up	no	0.490617	-1.02733	4.65104e-14	1.08012e-11	down	no	0.885298	-0.175765	0.0959581	0.999998	down	no
AT5G23790	AtGolS5	GO:0006012(galactose metabolic process);GO:0016757(transferase activity, transferring glycosyl groups);GO:0047216(inositol 3-alpha-galactosyltransferase activity)	00052(Galactose metabolism)	galactinol synthase 5	2.66243	3.76176	2.54855	3.8071	4.11809	3.76935	3.80733	2.90775	3.1605	0.978283	1.34321	1.75058	3.01129	3.28813	5.60127	1.30334	0.382215	0.10116	0.658902	up	no	1.10062	0.138316	0.779721	0.943961	up	no	0.453827	-1.13979	1.32544e-06	5.00084e-05	down	no	1.32632	0.407425	0.31073	0.999998	up	no
AT5G24060	MZF18.6	GO:0005634(nucleus);GO:0005634(nucleus)	NA	Pentatricopeptide repeat (PPR) superfamily protein	1.40117	1.34243	1.3956	2.11822	2.07218	2.15074	2.98654	2.71093	2.65803	2.73701	2.74786	3.38318	1.18177	1.26001	1.1226	1.53197	0.615391	0.000710236	0.0398577	up	no	2.01863	1.01338	2.27461e-09	3.40286e-07	up	no	2.14245	1.09926	1.25056e-09	1.18623e-07	up	no	0.861126	-0.215703	0.0683903	0.999998	down	no
AT5G24150;AT5G24155	SQE5	GO:0004506(squalene monooxygenase activity);GO:0005576(extracellular region);GO:0005783(endoplasmic reticulum);GO:0016126(sterol biosynthetic process);GO:0050660(flavin adenine dinucleotide binding);GO:0055114(oxidation-reduction process);GO:0055114(oxidation-reduction process)	00100(Steroid biosynthesis);00909(Sesquiterpenoid and triterpenoid biosynthesis);00909(Sesquiterpenoid and triterpenoid biosynthesis)	FAD/NAD(P)-binding oxidoreductase family protein	3.25412	3.99052	4.73424	4.22742	4.08426	2.96367	3.05111	2.21778	2.45306	8.53305	6.7815	8.8868	4.89233	7.19698	9.08848	0.941269	-0.0873205	0.416216	0.932079	down	no	0.644631	-0.633455	2.88565e-05	0.00151876	down	no	2.02034	1.01459	1.36697e-09	1.26546e-07	up	no	1.76793	0.822059	0.000762253	0.12238	up	no
AT5G24470	APRR5	GO:0000156(phosphorelay response regulator activity);GO:0003677(DNA binding);GO:0005515(protein binding);GO:0005622(intracellular);GO:0005634(nucleus);GO:0006355(regulation of transcription, DNA-templated);GO:0007623(circadian rhythm);GO:0009640(photomorphogenesis);GO:0010114(response to red light);GO:0010218(response to far red light);GO:0045892(negative regulation of transcription, DNA-template…	04712(Circadian rhythm - plant)	pseudo-response regulator 5	6.51776	6.20597	5.22328	26.4361	22.0841	21.3286	17.7293	18.1026	18.2997	3.83968	3.51369	3.8797	4.24463	4.46192	4.26957	3.89195	1.96049	3.82292e-35	1.46806e-31	up	no	3.01619	1.59273	3.56597e-24	1.93119e-21	up	no	0.625903	-0.67599	7.29772e-08	4.11283e-06	down	no	0.723025	-0.467882	0.000394907	0.0836022	down	no
AT5G24490	T31K7.7	GO:0003729(mRNA binding);GO:0009507(chloroplast);GO:0009534(chloroplast thylakoid);GO:0009536(plastid);GO:0009570(chloroplast stroma);GO:0022627(cytosolic small ribosomal subunit);GO:0043022(ribosome binding);GO:0043024(ribosomal small subunit binding);GO:0044238(primary metabolic process);GO:0045900(negative regulation of translational elongation)	NA	30S ribosomal protein, putative	0.518893	0.875728	0.7517	1.05174	1.16582	1.20911	1.61092	1.60566	1.61755	0.216846	0.320535	0.417556	0.392142	0.782688	0.536641	1.59653	0.674936	0.0183512	0.329966	up	no	2.25229	1.17139	3.61038e-06	0.000260005	up	no	0.444918	-1.16839	0.000311878	0.00488755	down	no	0.797398	-0.326629	0.169605	0.999998	down	no
AT5G24770;AT5G24780	ATVSP2； ATVSP1	GO:0002213(defense response to insect);GO:0003993(acid phosphatase activity);GO:0005773(vacuole);GO:0006979(response to oxidative stress);GO:0009507(chloroplast);GO:0009611(response to wounding);GO:0009625(response to insect);GO:0009753(response to jasmonic acid);GO:0022626(cytosolic ribosome);GO:0042538(hyperosmotic salinity response);GO:0046688(response to copper ion);GO:0006952(defense respons…	04016(MAPK signaling pathway - plant);04016(MAPK signaling pathway - plant)	vegetative storage protein 2;vegetative storage protein 1	47.5773	57.9512	102.389	76.9842	99.89	87.15	108.274	108.83	115.148	149.882	144.949	156.038	122.806	198.518	199.419	1.26985	0.344657	0.176172	0.787311	up	no	1.598	0.676266	0.00454479	0.0731652	up	no	2.1685	1.11669	2.09911e-06	7.43074e-05	up	no	2.50457	1.32456	2.14189e-06	0.00151544	up	yes
AT5G25210	F21J6.105	GO:0003674(molecular_function);GO:0005634(nucleus);GO:0008150(biological_process)	NA	hypothetical protein	0.599339	0.539961	0.605796	1.07127	0.956427	1.09665	1.44831	1.19738	1.02561	0.852833	0.602	0.835048	0.243395	0.326286	0.409612	1.79036	0.840248	0.00804715	0.214102	up	no	2.10378	1.07298	0.000641763	0.0185461	up	no	1.31218	0.391966	0.397357	0.755227	up	no	0.561169	-0.833494	0.00687553	0.468976	down	no
AT5G25340	F18G18.80	GO:0000398(mRNA splicing, via spliceosome);GO:0003674(molecular_function);GO:0005634(nucleus);GO:0005689(U12-type spliceosomal complex)	NA	Ubiquitin-like superfamily protein	74.7297	47.2496	45.67	50.1342	37.7519	41.0744	48.166	38.7746	27.7135	30.0278	30.5667	19.6318	66.2719	38.8055	32.174	0.769228	-0.378518	0.0301678	0.413745	down	no	0.683892	-0.548159	0.00868185	0.111416	down	no	0.478537	-1.0633	1.16881e-06	4.49807e-05	down	no	0.818681	-0.288626	0.213201	0.999998	down	no
AT5G25430	F18G18.170	GO:0005452(inorganic anion exchanger activity);GO:0005886(plasma membrane);GO:0015301(anion:anion antiporter activity);GO:0046713(borate transport);GO:0080139(borate efflux transmembrane transporter activity);GO:0098656(anion transmembrane transport)	NA	HCO3- transporter family	4.42177	3.53712	2.66258	3.23803	3.04798	3.15973	4.31483	3.4665	2.10662	1.25499	1.86322	0.938739	3.6043	2.36277	1.64318	0.889306	-0.169248	0.230169	0.850587	down	no	0.93094	-0.10324	0.462489	0.839733	down	no	0.381958	-1.38852	1.15723e-07	6.1007e-06	down	no	0.716498	-0.480966	0.0740477	0.999998	down	no
AT5G25620	ATYUC6	GO:0004499(N,N-dimethylaniline monooxygenase activity);GO:0006979(response to oxidative stress);GO:0009723(response to ethylene);GO:0009819(drought recovery);GO:0009851(auxin biosynthetic process);GO:0047134(protein-disulfide reductase activity);GO:0050660(flavin adenine dinucleotide binding);GO:0050661(NADP binding);GO:0103075(indole-3-pyruvate monooxygenase activity);GO:0103075(indole-3-pyruvat…	00380(Tryptophan metabolism);00380(Tryptophan metabolism)	Flavin-binding monooxygenase family protein	0.489677	0.686211	0.456508	0.468794	0.535037	0.640441	0.712523	0.816833	0.692514	1.54042	1.90059	1.58689	1.07505	0.742198	0.695402	1.00728	0.0104579	0.846783	0.978614	up	no	1.36111	0.444784	0.139379	0.532914	up	no	3.08007	1.62296	1.5918e-11	2.42268e-09	up	no	1.53924	0.622219	0.0935756	0.999998	up	no
AT5G26230	MAKR1	GO:0005634(nucleus);GO:0005829(cytosol);GO:0005886(plasma membrane);GO:0009536(plastid);GO:0009741(response to brassinosteroid);GO:0019210(kinase inhibitor activity)	04075(Plant hormone signal transduction)		1.02808	2.05499	2.04242	2.26507	3.68348	3.37023	3.24267	3.45743	3.80488	2.5578	2.82627	3.04583	1.36365	2.29602	1.93359	1.81812	0.86245	0.00386648	0.134283	up	no	2.04955	1.03531	8.7667e-05	0.00378001	up	no	1.6447	0.717826	0.0147717	0.0970336	up	no	1.09126	0.125998	0.99796	0.999998	up	no
AT5G26340	ATSTP13	GO:0005358(high-affinity glucose:proton symporter activity);GO:0005737(cytoplasm);GO:0005886(plasma membrane);GO:0009414(response to water deprivation);GO:0009506(plasmodesma);GO:0009536(plastid);GO:0009651(response to salt stress);GO:0009679(hexose:proton symporter activity);GO:0009737(response to abscisic acid);GO:0015144(carbohydrate transmembrane transporter activity);GO:0015145(monosaccharid…	NA	Major facilitator superfamily protein	30.4137	49.8116	42.7978	81.6342	91.5066	89.8983	106.542	122.217	116.52	67.0902	62.9801	84.7134	32.1743	47.6264	64.6174	2.13813	1.09635	1.50219e-11	5.60838e-09	up	no	2.80662	1.48883	1.02827e-18	4.21873e-16	up	no	1.74588	0.803956	2.52969e-05	0.000615047	up	no	1.17391	0.231323	0.690842	0.999998	up	no
AT5G26570	ATGWD3	GO:0005982(starch metabolic process);GO:0005983(starch catabolic process);GO:0009507(chloroplast);GO:0009536(plastid);GO:0009570(chloroplast stroma);GO:0019200(carbohydrate kinase activity);GO:0046777(protein autophosphorylation);GO:0051752(phosphoglucan, water dikinase activity);GO:0102217(6-phosphoglucan, water dikinase activity);GO:0102219(phosphogluco-amylopectin water dikinase activity);GO:2…	NA	catalytics;carbohydrate kinases;phosphoglucan, water dikinases	5.76703	6.41497	7.15123	13.8068	13.6499	13.4949	17.8505	18.7822	19.5466	11.1073	11.5652	13.505	3.44251	4.14805	4.6059	2.1182	1.08284	7.07191e-22	7.04074e-19	up	no	2.90584	1.53895	1.17757e-37	1.77146e-34	up	no	1.87126	0.90401	1.56835e-11	2.40055e-09	up	no	0.630855	-0.66462	2.81687e-10	8.41494e-07	down	no
AT5G28237	TSB4	GO:0000162(tryptophan biosynthetic process);GO:0004834(tryptophan synthase activity);GO:0005737(cytoplasm);GO:0009507(chloroplast)	00260(Glycine, serine and threonine metabolism);00400(Phenylalanine, tyrosine and tryptophan biosynthesis)	Pyridoxal-5'-phosphate-dependent enzyme family protein	5.3052	4.51662	5.54392	6.4729	6.79891	6.33584	9.46887	10.0468	10.274	15.6156	13.6714	15.7817	4.85609	6.31946	7.17403	1.27606	0.3517	0.0351232	0.440704	up	no	1.93871	0.955095	2.65775e-10	4.55485e-08	up	no	2.93307	1.55241	2.26906e-28	1.91019e-25	up	no	1.19419	0.256031	0.496861	0.999998	up	no
AT5G28470	ATNPF2.8	GO:0005886(plasma membrane);GO:0009860(pollen tube growth);GO:0010584(pollen exine formation);GO:0022857(transmembrane transporter activity);GO:0055085(transmembrane transport)	NA	Major facilitator superfamily protein	14.0398	11.9793	10.6109	9.64306	7.75384	10.7609	9.18478	8.02003	7.18642	6.05701	5.56256	3.91881	13.1949	7.11733	6.58776	0.768709	-0.379491	0.0101314	0.24577	down	no	0.665882	-0.586662	9.58733e-05	0.00408185	down	no	0.424199	-1.23719	1.91879e-11	2.87169e-09	down	no	0.734372	-0.445417	0.0694025	0.999998	down	no
AT5G28690	F4I4.70	GO:0004521(endoribonuclease activity);GO:0005634(nucleus);GO:0043571(maintenance of CRISPR repeat elements)	NA	Protein of unknown function (DUF1685)	61.2039	53.4625	42.4426	54.2489	36.9685	45.7905	54.3795	42.7796	31.3881	27.2446	27.0841	17.5316	69.6738	41.942	31.4393	0.872056	-0.197506	0.137836	0.728338	down	no	0.818204	-0.289467	0.0763151	0.392938	down	no	0.457391	-1.1285	5.12521e-09	4.01361e-07	down	no	0.910547	-0.135195	0.438806	0.999998	down	no
AT5G28770	AtbZIP63	GO:0003700(DNA-binding transcription factor activity);GO:0005515(protein binding);GO:0005634(nucleus);GO:0006355(regulation of transcription, DNA-templated);GO:0009267(cellular response to starvation);GO:0009649(entrainment of circadian clock);GO:0019900(kinase binding);GO:0042802(identical protein binding);GO:0043621(protein self-association);GO:0046982(protein heterodimerization activity);GO:00…	NA	bZIP transcription factor family protein	1.06833	1.26839	1.15403	1.35114	1.05461	1.01699	1.02588	1.25416	0.778498	0.481643	0.474939	0.679176	0.906642	0.798176	0.979039	0.980518	-0.0283836	0.680314	0.953098	down	no	0.876182	-0.190698	0.301055	0.74645	down	no	0.468597	-1.09358	1.17795e-06	4.52678e-05	down	no	0.768848	-0.379231	0.0241913	0.779864	down	no
AT5G29635.1	.	NA	NA	transposable_element_gene	0.6764	0.408217	0.349335	0.397815	0.262902	0.38952	0.209485	0.351354	0.190701	0.211137	0.149509	0.159341	0.366139	0.383605	0.331354	0.732407	-0.449282	0.16868	0.779354	down	no	0.524104	-0.932075	0.0182147	0.174528	down	no	0.362625	-1.46345	0.000122516	0.00227305	down	no	0.753929	-0.407499	0.144246	0.999998	down	no
AT5G29720.1	.	NA	NA	transposable_element_gene	0.224936	0.268178	0.231336	0.153063	0.107942	0.115619	0.132355	0.116287	0.098891	0.089587	0.100847	0.063176	0.277761	0.176072	0.131383	0.519876	-0.943761	0.000210977	0.016066	down	no	0.47972	-1.05974	1.50423e-05	0.000887741	down	no	0.350072	-1.51427	2.81896e-08	1.81675e-06	down	no	0.807807	-0.307917	0.248152	0.999998	down	no
AT5G35110	ASR1	GO:0003674(molecular_function);GO:0005634(nucleus);GO:0008150(biological_process)	NA	ABA-induced serine-rich transcription repressor	296.171	219.935	212.29	212.586	204.122	225.63	212.527	200.382	164.942	114.699	132.272	106.593	246.275	171.41	141.135	0.881853	-0.18139	0.131086	0.715071	down	no	0.79332	-0.334026	0.023728	0.201856	down	no	0.485401	-1.04275	4.93776e-10	5.474e-08	down	no	0.767193	-0.382338	0.0653355	0.999998	down	no
AT5G35798.1	.	NA	NA	transposable_element_gene	5.50641	5.16058	3.8185	3.71007	3.55134	3.27687	4.11679	3.67281	3.06556	1.48863	2.19527	1.77148	5.45153	2.64272	2.43834	0.727506	-0.458969	0.0182353	0.329966	down	no	0.749382	-0.416227	0.0323463	0.243445	down	no	0.376611	-1.40885	6.40981e-09	4.90551e-07	down	no	0.727113	-0.459748	0.128239	0.999998	down	no
AT5G37260	CIR1	GO:0003700(DNA-binding transcription factor activity);GO:0005515(protein binding);GO:0005634(nucleus);GO:0006355(regulation of transcription, DNA-templated);GO:0007623(circadian rhythm);GO:0009845(seed germination);GO:0009909(regulation of flower development)	04712(Circadian rhythm - plant)	Homeodomain-like superfamily protein	1.59733	1.94127	1.49896	0.971926	1.18421	1.05421	1.79795	1.52414	1.39858	5.45237	6.5293	6.81532	1.08643	1.28906	0.968963	0.637281	-0.649997	0.00121033	0.0596972	down	no	0.937093	-0.0937362	0.401395	0.819744	down	no	3.73137	1.8997	1.90356e-24	1.42445e-21	up	no	0.663903	-0.590956	0.00209811	0.236469	down	no
AT5G38130	MXA21.5	GO:0005737(cytoplasm);GO:0005829(cytosol);GO:0016747(transferase activity, transferring acyl groups other than amino-acyl groups)	NA	HXXXD-type acyl-transferase family protein	1.31061	2.00126	3.43471	1.06141	1.60823	1.68656	1.61465	1.58606	2.00096	0.957582	0.94724	0.810282	2.49713	4.31783	3.2442	0.645691	-0.631083	0.0308953	0.418834	down	no	0.771011	-0.375177	0.13987	0.533887	down	no	0.402442	-1.31315	3.14371e-06	0.000105993	down	no	1.491	0.576284	0.140272	0.999998	up	no
AT5G38393	.	NA	NA	pseudogene of F-box/RNI-like superfamily protein	2.20461	1.61368	1.36742	1.408	1.02938	1.25752	1.42424	0.999452	0.944479	0.8905	0.917763	0.778504	1.88708	1.29502	1.00223	0.712518	-0.489002	0.0109609	0.256664	down	no	0.649511	-0.622573	0.00293606	0.0555574	down	no	0.498826	-1.00339	6.08146e-07	2.55583e-05	down	no	0.806895	-0.309547	0.168509	0.999998	down	no
AT5G38980	K15E6.160	GO:0003674(molecular_function);GO:0005576(extracellular region);GO:0008150(biological_process);GO:0009536(plastid)	NA	transmembrane protein	0.747835	0.881191	1.08303	0.636537	0.678658	1.20983	0.466731	0.364636	0.377878	0.789022	1.04293	1.20309	0.550488	1.50488	0.879923	0.931036	-0.103091	0.688223	0.95353	down	no	0.445877	-1.16528	0.00150494	0.0342389	down	no	1.11909	0.16233	0.910256	0.971644	up	no	1.08231	0.114118	0.938996	0.999998	up	no
AT5G39050	PMAT1	GO:0005737(cytoplasm);GO:0005829(cytosol);GO:0050736(O-malonyltransferase activity)	00330(Arginine and proline metabolism)	HXXXD-type acyl-transferase family protein	24.4311	33.753	35.5297	54.6563	56.0229	54.276	79.812	74.8758	72.8829	68.6946	52.0784	73.5597	28.3484	45.758	60.8925	1.7602	0.815742	5.88956e-09	1.53706e-06	up	no	2.42836	1.27998	5.50228e-20	2.40308e-17	up	no	2.07368	1.0522	5.50655e-10	6.00571e-08	up	no	1.44055	0.526616	0.0865676	0.999998	up	no
AT5G39410	.	GO:0005634(nucleus);GO:0005739(mitochondrion);GO:0005773(vacuole);GO:0005774(vacuolar membrane);GO:0005811(lipid droplet);GO:0005886(plasma membrane);GO:0009247(glycolipid biosynthetic process);GO:0009536(plastid);GO:0009941(chloroplast envelope)	NA	Saccharopine dehydrogenase	1.57979	2.11375	2.66228	3.1162	4.21755	4.31998	6.11885	5.64034	6.49865	4.61546	4.86899	5.52402	1.56618	1.81854	2.19775	1.83355	0.874642	8.77824e-05	0.0078656	up	no	2.87262	1.52237	2.21779e-16	8.11533e-14	up	no	2.36137	1.23963	3.10032e-10	3.61556e-08	up	no	0.878325	-0.187174	0.130242	0.999998	down	no
AT5G39420	CDC2C	GO:0000307(cyclin-dependent protein kinase holoenzyme complex);GO:0000790(nuclear chromatin);GO:0004693(cyclin-dependent protein serine/threonine kinase activity);GO:0005524(ATP binding);GO:0005634(nucleus);GO:0006468(protein phosphorylation);GO:0008353(RNA polymerase II CTD heptapeptide repeat kinase activity);GO:0016310(phosphorylation);GO:0032968(positive regulation of transcription elongation…	NA	CDC2C	54.0498	38.5565	34.1818	39.1571	28.9852	32.7944	37.5693	30.1164	22.3642	20.2955	19.578	13.7823	52.5048	30.4326	24.2305	0.796107	-0.328966	0.0394832	0.458574	down	no	0.71024	-0.493622	0.0101964	0.12207	down	no	0.423194	-1.24061	9.10129e-10	9.11448e-08	down	no	0.845253	-0.242545	0.272663	0.999998	down	no
AT5G40155	.	GO:0003674(molecular_function);GO:0005576(extracellular region)	NA	Defensin-like (DEFL) family protein	22.2976	13.8894	15.8726	12.586	13.953	14.172	18.5561	14.8858	9.97976	5.88957	7.87824	6.10372	15.9174	11.6438	10.6024	0.782008	-0.354744	0.0416459	0.470965	down	no	0.834077	-0.261747	0.165827	0.580512	down	no	0.381707	-1.38946	2.47559e-10	2.95088e-08	down	no	0.733075	-0.447968	0.0387809	0.914717	down	no
AT5G40160	EMB139	GO:0005515(protein binding);GO:0009507(chloroplast);GO:0009793(embryo development ending in seed dormancy)	NA	Ankyrin repeat family protein	0.366518	0.606304	0.748111	0.702959	0.851646	0.561926	0.765739	0.806156	0.764202	1.48139	1.27606	1.28367	0.491083	1.06494	0.746133	1.22987	0.298511	0.46087	0.932079	up	no	1.35746	0.440909	0.222381	0.658666	up	no	2.34822	1.23156	5.29727e-05	0.00112012	up	no	1.33774	0.419793	0.42747	0.999998	up	no
AT5G40210	UMAMIT42	GO:0005886(plasma membrane);GO:0022857(transmembrane transporter activity)	NA	nodulin MtN21 /EamA-like transporter family protein	0.603709	0.97095	1.14149	0.519739	0.96825	0.857167	0.385734	0.458998	0.613894	0.262777	0.382054	0.626147	0.474158	1.3761	1.59362	0.863413	-0.211877	0.447814	0.932079	down	no	0.53702	-0.896951	0.00444062	0.0723484	down	no	0.467934	-1.09562	0.0018716	0.0201838	down	no	1.26793	0.342472	0.639872	0.999998	up	no
AT5G40500	MNF13.2	GO:0003674(molecular_function);GO:0005739(mitochondrion);GO:0008150(biological_process)	NA	hypothetical protein	1.19934	1.7352	2.28372	2.01866	2.33392	1.58145	1.89827	1.87877	2.13497	0.711241	0.598239	0.740087	1.06661	2.20718	2.33553	1.13716	0.185442	0.631653	0.944792	up	no	1.13294	0.180077	0.656251	0.896115	up	no	0.392767	-1.34825	1.04926e-06	4.10843e-05	down	no	1.07494	0.104254	0.911444	0.999998	up	no
AT5G40620	MNF13.17	GO:0003674(molecular_function);GO:0008150(biological_process);GO:0031225(anchored component of membrane)	NA	transmembrane protein	3.14018	1.43453	1.24141	2.26749	1.72685	1.78622	2.11064	1.61365	1.36571	0.575316	0.898764	0.345998	1.74233	1.36485	1.45534	0.993887	-0.00884603	0.804531	0.976061	down	no	0.875154	-0.192392	0.480417	0.84863	down	no	0.312937	-1.67606	0.00068832	0.00915687	down	no	0.784463	-0.350223	0.266893	0.999998	down	no
AT5G40720;AT5G40710	DUF23	GO:0008150(biological_process);GO:0003676(nucleic acid binding);GO:0005739(mitochondrion);GO:0008150(biological_process)	NA	Domain of unknown function (DUF23);zinc finger (C2H2 type) family protein	37.0129	31.4085	25.9157	30.3432	22.9997	27.693	27.8089	25.4578	18.9167	15.578	17.3881	12.1981	38.6225	24.2672	18.6132	0.859004	-0.219263	0.0896119	0.632104	down	no	0.765165	-0.386158	0.0156335	0.159084	down	no	0.478753	-1.06265	1.67467e-09	1.48401e-07	down	no	0.863954	-0.210974	0.283393	0.999998	down	no
AT5G40780	ATLHT1	GO:0005737(cytoplasm);GO:0005886(plasma membrane);GO:0006952(defense response);GO:0009536(plastid);GO:0015171(amino acid transmembrane transporter activity);GO:0043090(amino acid import);GO:0080167(response to karrikin);GO:0080167(response to karrikin)	NA	lysine histidine transporter 1	0.5149	0.687288	0.832957	0.899194	0.813279	1.09276	1.68432	1.16603	1.27537	1.37274	1.08745	1.25496	0.349654	0.573405	0.614172	1.37839	0.462989	0.109726	0.678163	up	no	2.02723	1.01951	8.89881e-05	0.00381269	up	no	1.82549	0.868287	0.00076102	0.00992309	up	no	0.755342	-0.404798	0.0626824	0.999998	down	no
AT5G41400	MYC6.11	GO:0005737(cytoplasm);GO:0016567(protein ubiquitination);GO:0061630(ubiquitin protein ligase activity)	NA	RING/U-box superfamily protein	0.436608	0.612837	0.690827	0.439165	0.78515	0.533572	0.524354	0.730667	0.511067	1.15719	1.52507	1.2362	0.763318	0.779002	0.778698	1.01012	0.0145295	0.93002	0.995181	up	no	1.01483	0.0212444	0.924642	0.982054	up	no	2.25164	1.17097	0.00047898	0.00690013	up	no	1.33371	0.415445	0.358437	0.999998	up	no
AT5G42510	DIR1	GO:0005576(extracellular region)	00970(Aminoacyl-tRNA biosynthesis)	Disease resistance-responsive (dirigent-like protein) family protein	0.335968	0.311269	0.577785	1.29161	0.720642	0.496872	1.5974	1.06624	0.840036	1.53547	1.40395	1.483	0.308721	0.339695	0.82977	2.04823	1.03438	0.0575273	0.535269	up	no	2.86009	1.51606	0.000970575	0.0250536	up	no	3.61007	1.85203	2.22412e-06	7.78124e-05	up	no	1.20666	0.27102	0.823746	0.999998	up	no
AT5G42490	MDH9.19	GO:0003777(microtubule motor activity);GO:0005634(nucleus);GO:0007018(microtubule-based movement);GO:0008017(microtubule binding)	NA	ATP binding microtubule motor family protein	15.8488	11.6943	9.03971	11.5838	8.43094	10.2314	10.4609	9.03961	6.82115	5.80187	5.63747	4.30131	16.3829	10.0353	7.49976	0.826787	-0.274413	0.0964327	0.646275	down	no	0.71951	-0.474913	0.0150153	0.155414	down	no	0.430276	-1.21667	4.27987e-09	3.43141e-07	down	no	0.92716	-0.10911	0.500269	0.999998	down	no
AT5G42760	MJB21.14	GO:0005634(nucleus);GO:0005634(nucleus)	NA	Leucine carboxyl methyltransferase	3.66332	5.16551	8.26141	2.34249	2.61911	2.38253	1.03672	1.46004	1.71107	2.99457	3.17789	3.6554	5.42281	7.32245	6.77994	0.429727	-1.21851	9.82676e-08	1.92812e-05	down	no	0.246212	-2.02202	3.81927e-14	1.13646e-11	down	no	0.575057	-0.798223	0.000158979	0.00281204	down	no	1.14248	0.192165	0.77201	0.999998	up	no
AT5G42900	COR27	GO:0003674(molecular_function);GO:0005634(nucleus);GO:0009409(response to cold);GO:0009615(response to virus);GO:0009637(response to blue light);GO:0009646(response to absence of light);GO:0009737(response to abscisic acid);GO:0010114(response to red light);GO:0010228(vegetative to reproductive phase transition of meristem);GO:0042752(regulation of circadian rhythm);GO:0045892(negative regulation…	NA	cold regulated gene 27	1.14574	1.07761	1.04451	4.87314	4.95332	3.59492	6.5545	5.34361	4.52613	2.55336	1.7603	2.48812	0.623413	0.600959	0.510416	4.10707	2.03811	7.61466e-26	1.13716e-22	up	no	5.02597	2.3294	4.44718e-34	5.01753e-31	up	no	2.08141	1.05756	2.62398e-06	9.01625e-05	up	no	0.530862	-0.913592	1.38719e-05	0.00703697	down	no
AT5G43185	.	GO:0003674(molecular_function);GO:0005739(mitochondrion);GO:0008150(biological_process)	NA	Expressed protein	51.7682	30.7731	29.0125	32.1513	20.2883	23.8082	31.0836	22.4868	15.2714	15.6123	16.3101	10.9142	40.5406	26.9686	20.5675	0.683506	-0.548973	0.0115471	0.265085	down	no	0.617117	-0.696384	0.00526809	0.080684	down	no	0.383999	-1.38083	1.43118e-08	9.88577e-07	down	no	0.789544	-0.340908	0.161099	0.999998	down	no
AT5G43290	ATWRKY49	GO:0003700(DNA-binding transcription factor activity);GO:0005634(nucleus);GO:0006355(regulation of transcription, DNA-templated);GO:0043565(sequence-specific DNA binding)	NA	WRKY DNA-binding protein 49	0.498598	0.369934	0.422732	0.523893	0.417257	0.57725	0.381915	0.661578	0.280791	0.231754	0.193834	0.219444	0.467201	0.447832	0.371671	1.1759	0.233768	0.665036	0.949069	up	no	1.02557	0.0364286	0.924112	0.981837	up	no	0.499535	-1.00134	0.00420595	0.0374435	down	no	0.996469	-0.00510378	0.708594	0.999998	down	no
AT5G43300	AtGDPD3	GO:0005737(cytoplasm);GO:0006629(lipid metabolic process);GO:0008081(phosphoric diester hydrolase activity);GO:0008889(glycerophosphodiester phosphodiesterase activity);GO:0046475(glycerophospholipid catabolic process)	00564(Glycerophospholipid metabolism)	PLC-like phosphodiesterases superfamily protein	26.7909	19.9127	18.9602	25.393	17.3816	18.5652	24.6921	18.3606	12.6061	13.388	10.4	8.57541	27.6827	19.5211	17.349	0.934149	-0.0982761	0.358042	0.931548	down	no	0.847632	-0.23849	0.160104	0.570735	down	no	0.492865	-1.02074	4.41571e-08	2.69128e-06	down	no	0.98308	-0.0246188	0.577486	0.999998	down	no
AT5G43440	MWF20.15	GO:0005737(cytoplasm);GO:0009815(1-aminocyclopropane-1-carboxylate oxidase activity);GO:0055114(oxidation-reduction process);GO:0055114(oxidation-reduction process)	00402(Benzoxazinoid biosynthesis);00402(Benzoxazinoid biosynthesis)	2-oxoglutarate (2OG) and Fe(II)-dependent oxygenase superfamily protein	1.4441	1.51784	1.2953	3.01409	2.20439	2.6013	3.10994	3.29748	2.69384	1.51077	1.08219	1.37969	1.14302	0.974875	1.53662	1.83681	0.877206	5.42535e-05	0.00518435	up	no	2.13783	1.09614	9.36598e-08	9.67985e-06	up	no	0.933149	-0.0998201	0.280327	0.644603	down	no	0.858421	-0.220243	0.13822	0.999998	down	no
AT5G43580	UPI	GO:0002213(defense response to insect);GO:0004867(serine-type endopeptidase inhibitor activity);GO:0005576(extracellular region);GO:0006952(defense response);GO:0009611(response to wounding);GO:0050832(defense response to fungus)	NA	Serine protease inhibitor, potato inhibitor I-type family protein	0.445926	0.764784	0.575602	0.698411	0.553454	0.197239	0.621438	0.409478	0.452838	1.73972	1.58896	1.25027	0.503213	0.367419	0.35738	0.811227	-0.301823	0.502391	0.932079	down	no	0.830624	-0.267732	0.439282	0.838035	down	no	2.56335	1.35803	0.000450514	0.00657532	up	no	0.687457	-0.540659	0.170205	0.999998	down	no
AT5G43630	TZP	GO:0001173(DNA-templated transcriptional start site selection);GO:0003677(DNA binding);GO:0005634(nucleus);GO:0006355(regulation of transcription, DNA-templated);GO:0008134(transcription factor binding);GO:0008270(zinc ion binding);GO:0009637(response to blue light);GO:0009785(blue light signaling pathway);GO:0016593(Cdc73/Paf1 complex);GO:1990269(RNA polymerase II C-terminal domain phosphoserine…	03010(Ribosome)	zinc knuckle (CCHC-type) family protein	2.73937	2.99038	2.88279	1.64085	1.57447	1.53624	1.29679	1.00783	1.27919	2.17239	1.59157	2.00159	3.01979	3.27587	2.82068	0.551703	-0.858037	8.21164e-13	3.94173e-10	down	no	0.416114	-1.26495	7.72057e-20	3.31838e-17	down	no	0.669436	-0.578982	7.21434e-07	2.9581e-05	down	no	1.05849	0.0820141	0.769077	0.999998	up	no
AT5G43650	BHLH92	GO:0003700(DNA-binding transcription factor activity);GO:0005515(protein binding);GO:0005634(nucleus);GO:0006355(regulation of transcription, DNA-templated);GO:0046983(protein dimerization activity)	NA	basic helix-loop-helix (bHLH) DNA-binding superfamily protein	0.186285	0.293967	0.30653	0.506526	0.448675	0.360932	1.14085	0.966447	1.04338	0.897847	0.803989	0.801027	0.141104	0.426703	0.631415	1.67281	0.742269	0.123563	0.703558	up	no	4.00452	2.00163	1.40917e-08	1.79143e-06	up	no	3.18114	1.66954	1.08788e-05	0.00030027	up	no	1.52421	0.608063	0.437708	0.999998	up	no
AT1G23740	AOR	GO:0005634(nucleus);GO:0008270(zinc ion binding);GO:0009409(response to cold);GO:0009507(chloroplast);GO:0009570(chloroplast stroma);GO:0009579(thylakoid);GO:0009941(chloroplast envelope);GO:0010319(stromule);GO:0035671(enone reductase activity);GO:0035798(2-alkenal reductase (NADP+) activity);GO:0048046(apoplast);GO:0055114(oxidation-reduction process)	NA	Oxidoreductase, zinc-binding dehydrogenase family protein	2.51786	3.79447	3.84869	2.17059	2.11622	2.22418	1.73813	1.43435	1.6943	1.84664	1.0924	1.55015	3.49051	4.52155	5.97869	0.640782	-0.642096	0.00011151	0.0095314	down	no	0.478965	-1.06201	2.16522e-09	3.26313e-07	down	no	0.441805	-1.17852	4.8973e-09	3.85755e-07	down	no	1.3769	0.461428	0.122485	0.999998	up	no
AT5G44880.1	K21C13.6	NA	NA	transposable_element_gene	0.39826	0.46819	0.443369	0.670147	0.640652	0.633659	0.949635	0.639352	0.680774	1.29916	0.893596	1.12263	0.590045	0.790054	1.20216	1.48452	0.570001	0.257429	0.870711	up	no	1.73288	0.793173	0.109361	0.47297	up	no	2.53117	1.33981	0.00162268	0.018041	up	no	1.97146	0.979268	0.0624197	0.999998	up	no
AT5G45240	K18C1.12	GO:0005737(cytoplasm);GO:0007165(signal transduction);GO:0043531(ADP binding)	04626(Plant-pathogen interaction)	Disease resistance protein (TIR-NBS-LRR class)	0.629272	0.544829	0.354211	0.806985	0.631573	0.594014	1.09592	0.701618	0.852106	1.85065	1.86624	1.73057	0.925287	0.941323	0.925193	1.32995	0.411367	0.260568	0.873357	up	no	1.73371	0.793859	0.0182618	0.174856	up	no	3.56436	1.83364	1.27321e-11	1.98259e-09	up	no	1.82672	0.869258	0.0104247	0.554046	up	no
AT5G45472;AT5G45475		NA	03013(RNA transport);03013(RNA transport)	other_RNA	4.35659	5.09479	3.65472	2.09505	2.19949	2.02222	3.56432	3.25571	2.01559	2.93544	3.09998	2.70722	4.1513	3.62934	3.43371	0.481971	-1.05298	5.69733e-12	2.28582e-09	down	no	0.674161	-0.568834	0.00349242	0.0621747	down	no	0.667066	-0.584098	1.67609e-05	0.000433323	down	no	0.855658	-0.224894	0.0838915	0.999998	down	no
AT5G45680	ATFKBP13	GO:0003755(peptidyl-prolyl cis-trans isomerase activity);GO:0005515(protein binding);GO:0009507(chloroplast);GO:0009536(plastid);GO:0009543(chloroplast thylakoid lumen);GO:0031977(thylakoid lumen)	NA	FK506-binding protein 13	0.539909	1.09437	1.55958	0.393057	0.616989	0.878717	0.651516	0.508221	0.546224	0.502202	0.295462	0.489121	0.56569	0.690077	1.00404	0.591374	-0.757858	0.0679015	0.5746	down	no	0.534138	-0.904716	0.0134104	0.144672	down	no	0.402894	-1.31153	0.000752456	0.00983046	down	no	0.707548	-0.499101	0.121204	0.999998	down	no
AT5G45780	CIK4	GO:0005515(protein binding);GO:0005634(nucleus);GO:0005886(plasma membrane);GO:0006468(protein phosphorylation);GO:0007639(homeostasis of number of meristem cells);GO:0015026(coreceptor activity);GO:0016301(kinase activity);GO:0016310(phosphorylation);GO:0048653(anther development)	NA	Leucine-rich repeat protein kinase family protein	0.232137	0.212653	0.078806	0.201693	0.257408	0.261604	0.280486	0.335179	0.381913	0.414485	0.496595	0.445211	0.215339	0.221016	0.273633	1.37645	0.460955	0.444883	0.932079	up	no	1.90524	0.929976	0.0748202	0.389014	up	no	2.59034	1.37314	0.00531966	0.0451216	up	no	1.35598	0.439341	0.577163	0.999998	up	no
AT5G46590	NAC096	GO:0003700(DNA-binding transcription factor activity);GO:0005634(nucleus);GO:0006355(regulation of transcription, DNA-templated);GO:0009789(positive regulation of abscisic acid-activated signaling pathway)	03013(RNA transport);03015(mRNA surveillance pathway);03018(RNA degradation)	NAC domain containing protein 96	0.661271	0.517489	0.400816	0.569992	0.456762	0.551588	0.316644	0.205688	0.290577	0.258326	0.102294	0.157507	0.298834	0.482618	0.600206	0.999219	-0.00112751	0.80625	0.976061	down	no	0.514637	-0.958372	0.00531631	0.0811659	down	no	0.328017	-1.60816	8.37912e-05	0.00164044	down	no	0.874702	-0.193137	0.323786	0.999998	down	no
AT5G46710	ATPLATZ12	GO:0005634(nucleus);GO:0005739(mitochondrion);GO:0008150(biological_process)	NA	PLATZ transcription factor family protein	0.666563	0.809912	0.667786	1.60784	1.8033	1.7874	1.52095	1.45532	1.23194	0.738391	0.70461	0.58039	0.567545	0.767222	0.554422	2.4244	1.27763	2.26447e-07	4.05809e-05	up	no	1.96255	0.972727	0.000256621	0.00913827	up	no	0.943631	-0.0837054	0.462423	0.792032	down	no	0.881044	-0.182713	0.292523	0.999998	down	no
AT5G46940	MQD22.8	GO:0005576(extracellular region);GO:0030599(pectinesterase activity);GO:0043086(negative regulation of catalytic activity);GO:0046910(pectinesterase inhibitor activity)	NA	Plant invertase/pectin methylesterase inhibitor superfamily protein	68.3542	66.2896	97.2031	106.638	109.722	83.5012	147.726	101.379	100.402	197.617	165.443	177.245	60.6877	100.385	135.418	1.29336	0.371123	0.0638293	0.557743	up	no	1.50749	0.592153	0.00550712	0.0827416	up	no	2.33044	1.2206	2.34355e-13	5.09137e-11	up	no	1.27882	0.354816	0.397009	0.999998	up	no
AT5G46950	INVINH2	GO:0005576(extracellular region);GO:0009793(embryo development ending in seed dormancy);GO:0030599(pectinesterase activity);GO:0046910(pectinesterase inhibitor activity)	NA	Plant invertase/pectin methylesterase inhibitor superfamily protein	4.49443	5.32202	7.29269	10.4476	9.36874	5.92502	11.8476	10.455	7.03421	27.3551	24.2007	23.7164	4.34087	6.0223	10.1664	1.50454	0.589321	0.0259562	0.389043	up	no	1.71469	0.777945	0.00235333	0.0473429	up	no	4.39953	2.13735	1.69265e-33	2.07264e-30	up	no	1.19992	0.262933	0.684466	0.999998	up	no
AT5G46960	ATPMEI12	GO:0005576(extracellular region);GO:0009793(embryo development ending in seed dormancy);GO:0030599(pectinesterase activity);GO:0046910(pectinesterase inhibitor activity);GO:0048046(apoplast);GO:0071669(plant-type cell wall organization or biogenesis)	NA	Plant invertase/pectin methylesterase inhibitor superfamily protein	7.10501	8.02368	16.2295	18.3268	11.8039	9.98144	21.0889	12.9446	11.564	44.7887	33.1932	34.5958	7.15724	13.0935	17.4906	1.27916	0.355199	0.291118	0.896603	up	no	1.45409	0.540115	0.105696	0.465464	up	no	3.59006	1.84401	1.01778e-11	1.61282e-09	up	no	1.20356	0.267306	0.705157	0.999998	up	no
AT5G47330	MQL5.19	GO:0016790(thiolester hydrolase activity);GO:0043231(intracellular membrane-bounded organelle);GO:0098599(palmitoyl hydrolase activity)	00062(Fatty acid elongation)	alpha/beta-Hydrolases superfamily protein	3.07462	3.74979	2.82581	3.92191	2.80642	4.94449	9.81594	5.10162	4.48652	3.17811	5.11409	2.36634	2.43	2.08926	2.95056	1.20959	0.274521	0.362386	0.931548	up	no	2.01074	1.00773	0.00068168	0.01943	up	no	1.10449	0.143378	0.912539	0.97252	up	no	0.774058	-0.369486	0.0172225	0.686151	down	no
AT5G47540	MNJ7.13	GO:0005737(cytoplasm);GO:0009536(plastid);GO:0035556(intracellular signal transduction);GO:0043539(protein serine/threonine kinase activator activity)	NA	Mo25 family protein	127.588	93.1182	82.7141	81.0583	73.0597	78.681	77.0404	72.6505	57.5421	48.5782	56.2873	39.9848	113.636	68.1532	52.038	0.76725	-0.382232	0.0124074	0.275598	down	no	0.68299	-0.550063	0.00168622	0.0371215	down	no	0.477391	-1.06676	1.82428e-08	1.23169e-06	down	no	0.770637	-0.375877	0.125707	0.999998	down	no
AT5G48210	DUF1278	GO:0003674(molecular_function);GO:0005576(extracellular region);GO:0009567(double fertilization forming a zygote and endosperm);GO:0031982(vesicle);GO:0080155(regulation of double fertilization forming a zygote and endosperm);GO:2000008(regulation of protein localization to cell surface)	NA	Protein of unknown function (DUF1278)	1.33034	0.556114	4.76426	0.191894	0.163995	2.44879	0.57871	0.71688	0.486134	2.58724	0.692649	0.242829	0.390122	0.330185	0.614164	0.421712	-1.24567	0.343354	0.924173	down	no	0.2679	-1.90023	0.000701614	0.019807	down	no	0.529676	-0.916818	0.375622	0.738013	down	no	0.200651	-2.31724	6.63226e-05	0.0234625	down	yes
AT5G48250	BBX8	GO:0003700(DNA-binding transcription factor activity);GO:0005515(protein binding);GO:0005634(nucleus);GO:0005886(plasma membrane);GO:0008270(zinc ion binding)	NA	B-box type zinc finger protein with CCT domain	4.11254	3.91595	3.45158	9.18117	8.31766	9.28114	8.94731	9.67856	9.40178	5.47134	5.40594	5.15985	3.02872	2.50889	2.40342	2.33274	1.22202	4.81856e-16	3.01227e-13	up	no	2.44142	1.28772	3.35705e-16	1.21203e-13	up	no	1.39695	0.482285	0.0133869	0.0901561	up	no	0.691724	-0.531732	0.00127909	0.172171	down	no
AT5G48290	HIPP46	GO:0005634(nucleus);GO:0005634(nucleus)	NA	Heavy metal transport/detoxification superfamily protein	0.93064	0.773671	0.633051	1.93277	1.2963	1.59089	1.79615	1.62292	1.98529	2.22709	1.67527	3.1176	1.06673	1.06416	1.50255	2.06214	1.04414	0.000326172	0.0230126	up	no	2.31216	1.20924	6.48056e-06	0.000431106	up	no	3.00337	1.58658	3.13487e-07	1.45856e-05	up	no	1.55451	0.636455	0.0825415	0.999998	up	no
AT5G48540	MJE7.18	GO:0003674(molecular_function);GO:0005576(extracellular region);GO:0080167(response to karrikin);GO:0099503(secretory vesicle)	NA	receptor-like protein kinase-related family protein	0.133837	0.557529	0.257911	0.279904	0.39881	0.119697	0.523257	0.364229	0.380673	1.36492	0.718114	1.30606	0.265605	0.335478	0.338955	0.841073	-0.249698	0.670139	0.951109	down	no	1.33592	0.417835	0.50836	0.850524	up	no	3.57019	1.836	0.000325972	0.00506421	up	no	0.990267	-0.0141101	0.818619	0.999998	down	no
AT5G49630	AAP6	GO:0005886(plasma membrane);GO:0009414(response to water deprivation);GO:0009651(response to salt stress);GO:0015171(amino acid transmembrane transporter activity);GO:0015172(acidic amino acid transmembrane transporter activity);GO:0015175(neutral amino acid transmembrane transporter activity);GO:0015810(aspartate transmembrane transport);GO:0015827(tryptophan transport)	NA	amino acid permease 6	5.28009	9.06174	8.14095	13.4651	12.4807	13.557	15.276	16.7787	18.0254	12.1047	11.1183	12.5943	6.798	10.3254	11.0459	1.75702	0.813133	5.87521e-06	0.00074849	up	no	2.22749	1.15542	7.05844e-10	1.13767e-07	up	no	1.5931	0.671837	0.000686425	0.00914443	up	no	1.25293	0.3253	0.359851	0.999998	up	no
AT5G50750	RGP4	GO:0005515(protein binding);GO:0005737(cytoplasm);GO:0005794(Golgi apparatus);GO:0005829(cytosol);GO:0009536(plastid);GO:0009832(plant-type cell wall biogenesis);GO:0033356(UDP-L-arabinose metabolic process)	00520(Amino sugar and nucleotide sugar metabolism)	reversibly glycosylated polypeptide 4	1.43753	1.7786	1.34418	2.73907	2.55851	2.36018	3.65497	2.09155	2.21328	2.64618	1.92514	2.60896	2.8525	3.09573	3.3212	1.67922	0.747787	0.000139359	0.011456	up	no	1.74545	0.803599	0.00256594	0.0505314	up	no	1.57451	0.654907	0.00551247	0.0463484	up	no	2.03263	1.02335	4.55051e-07	0.00042188	up	yes
AT5G51100	FSD2	GO:0004784(superoxide dismutase activity);GO:0005515(protein binding);GO:0005739(mitochondrion);GO:0009411(response to UV);GO:0009507(chloroplast);GO:0009579(thylakoid);GO:0042644(chloroplast nucleoid);GO:0046872(metal ion binding);GO:0055114(oxidation-reduction process)	04146(Peroxisome)	Fe superoxide dismutase 2	0.357601	0.586007	0.820969	0.400847	0.659943	0.687121	0.678341	0.869899	0.88515	1.05125	1.16733	1.99244	0.374066	0.536443	0.75538	0.990556	-0.0136902	0.877568	0.984608	down	no	1.37902	0.463645	0.23645	0.675109	up	no	2.38642	1.25485	0.00106477	0.0129556	up	no	0.944073	-0.0830303	0.557659	0.999998	down	no
AT5G51500	PMEI-PME60	GO:0005576(extracellular region);GO:0030599(pectinesterase activity);GO:0042545(cell wall modification);GO:0045490(pectin catabolic process);GO:0046910(pectinesterase inhibitor activity)	00040(Pentose and glucuronate interconversions)	Plant invertase/pectin methylesterase inhibitor superfamily	0.551303	0.518838	0.578864	1.58786	1.16399	1.398	1.96644	1.6222	1.97456	1.23465	1.76086	1.5886	0.464363	0.635766	0.828599	2.51658	1.33147	4.67907e-08	1.01434e-05	up	no	3.37367	1.75432	3.84699e-16	1.37064e-13	up	no	2.77993	1.47505	1.14798e-08	8.11692e-07	up	no	1.16963	0.226054	0.786303	0.999998	up	no
AT5G51550	EXL3	GO:0003674(molecular_function);GO:0005576(extracellular region);GO:0009505(plant-type cell wall);GO:0009506(plasmodesma);GO:0080167(response to karrikin)	NA	EXORDIUM like 3	3.25606	5.24755	6.2897	6.79543	10.7576	9.00668	8.15817	11.8229	13.0303	7.22361	8.2473	8.04221	2.89774	3.75108	4.19479	1.79538	0.844292	0.000457435	0.0298454	up	no	2.23151	1.15802	2.7019e-06	0.000205259	up	no	1.58944	0.668522	0.00441295	0.0388752	up	no	0.733008	-0.448098	0.00997861	0.547328	down	no
AT5G52120	AtPP2	GO:0005515(protein binding);GO:0016567(protein ubiquitination);GO:0030246(carbohydrate binding)	NA	phloem protein 2-A14	1.18663	1.85483	1.12427	1.58898	1.57052	2.11135	2.03511	2.21668	1.75618	3.14943	3.14494	3.04656	1.11573	1.01563	1.27443	1.26529	0.339468	0.27974	0.888605	up	no	1.44224	0.52831	0.0658632	0.363113	up	no	2.24233	1.165	1.90611e-06	6.83737e-05	up	no	0.817574	-0.290578	0.117331	0.999998	down	no
AT1G24405	.	GO:0003674(molecular_function);GO:0005575(cellular_component);GO:0008150(biological_process)	NA	hypothetical protein	2.92304	1.59912	1.52109	1.65361	1.25206	1.14878	2.78335	1.16663	0.660977	0.51586	0.799972	0.164034	1.84578	1.37541	1.20537	0.670904	-0.575821	0.0899616	0.632104	down	no	0.762991	-0.390261	0.321128	0.764776	down	no	0.244879	-2.02986	9.84139e-05	0.0018883	down	no	0.73248	-0.449139	0.159652	0.999998	down	no
AT5G52310	COR78	GO:0000302(response to reactive oxygen species);GO:0003674(molecular_function);GO:0005634(nucleus);GO:0005737(cytoplasm);GO:0005829(cytosol);GO:0006950(response to stress);GO:0006970(response to osmotic stress);GO:0007623(circadian rhythm);GO:0009269(response to desiccation);GO:0009409(response to cold);GO:0009414(response to water deprivation);GO:0009536(plastid);GO:0009609(response to symbiotic…	NA	low-temperature-responsive protein 78 (LTI78) / desiccation-responsive protein 29A (RD29A)	26.8293	26.9617	19.4105	71.7655	52.5146	55.838	57.304	46.1279	52.2448	9.90263	9.68091	9.78274	9.97812	13.739	16.4494	2.46058	1.299	5.42711e-12	2.2104e-09	up	no	2.12669	1.08861	5.25348e-09	7.48704e-07	up	no	0.401171	-1.31771	1.08494e-18	4.95375e-16	down	no	0.548712	-0.865879	4.46395e-07	0.00042188	down	no
AT5G52800;AT5G52810	PRIMPOL;SARD4	GO:0003682(chromatin binding);GO:0003887(DNA-directed DNA polymerase activity);GO:0003896(DNA primase activity);GO:0005634(nucleus);GO:0005759(mitochondrial matrix);GO:0006264(mitochondrial DNA replication);GO:0009411(response to UV);GO:0019985(translesion synthesis);GO:0031297(replication fork processing);GO:0005737(cytoplasm);GO:0009507(chloroplast);GO:0009536(plastid);GO:0009627(systemic acqui…	NA	DNA primases;NAD(P)-binding Rossmann-fold superfamily protein	0.718479	0.899261	1.24197	1.35514	1.14707	0.992984	2.19728	1.7466	1.64279	3.3302	2.40785	2.93135	0.850354	1.2392	2.07575	1.22222	0.289503	0.273641	0.88276	up	no	1.95358	0.966119	1.28686e-05	0.000781294	up	no	3.03157	1.60006	2.34423e-14	5.63851e-12	up	no	1.45655	0.542551	0.174577	0.999998	up	no
AT5G52850	MXC20.7	GO:0005739(mitochondrion);GO:0008270(zinc ion binding);GO:0009451(RNA modification);GO:0043231(intracellular membrane-bounded organelle)	00500(Starch and sucrose metabolism)	Pentatricopeptide repeat (PPR) superfamily protein	0.07347	0.12971	0.066029	0.124691	0.032369	0.170885	0.158445	0.229155	0.099872	0.182833	0.209727	0.294733	0.132163	0.125297	0.108841	1.21818	0.284727	0.740603	0.966282	up	no	1.81076	0.856593	0.121567	0.497248	up	no	2.55301	1.3522	0.00432225	0.0382874	up	no	1.36066	0.444303	0.504491	0.999998	up	no
AT5G53830	MVQ3	GO:0003674(molecular_function);GO:0005634(nucleus);GO:0008150(biological_process)	NA	VQ motif-containing protein	0.469304	0.823814	1.08348	0.991058	0.757638	1.02091	1.3657	1.06155	1.04893	1.84155	1.29589	1.63571	1.02464	1.49395	1.31469	1.16537	0.220782	0.61581	0.944792	up	no	1.46267	0.548606	0.138429	0.531067	up	no	2.0084	1.00604	0.00393911	0.0356452	up	no	1.61293	0.689683	0.0835165	0.999998	up	no
AT5G53900	K19P17.6	GO:0005634(nucleus);GO:0005634(nucleus)	NA	Serine/threonine-protein kinase WNK (With No Lysine)-related	0.131479	0.177837	0.13539	0.163258	0.061037	0.165995	0.045581	0.048939	0.036468	0.131801	0.083744	0.107205	0.127194	0.134097	0.178085	0.877636	-0.188306	0.668705	0.950245	down	no	0.29455	-1.76342	0.0012801	0.0302729	down	no	0.72576	-0.462435	0.223781	0.573917	down	no	0.988014	-0.0173969	0.764067	0.999998	down	no
AT5G54270	LHCB3	GO:0005515(protein binding);GO:0009416(response to light stimulus);GO:0009507(chloroplast);GO:0009517(PSII associated light-harvesting complex II);GO:0009534(chloroplast thylakoid);GO:0009535(chloroplast thylakoid membrane);GO:0009536(plastid);GO:0009579(thylakoid);GO:0009635(response to herbicide);GO:0009644(response to high light intensity);GO:0009737(response to abscisic acid);GO:0009768(photo…	00196(Photosynthesis - antenna proteins)	light-harvesting chlorophyll B-binding protein 3	12.4036	22.8412	31.3125	13.6542	19.601	19.4564	12.6742	12.803	16.3008	5.82509	6.15703	6.87251	15.3857	26.4607	25.6022	0.791973	-0.336477	0.134158	0.720909	down	no	0.627701	-0.671851	0.00326974	0.0595014	down	no	0.283284	-1.81968	2.09052e-15	5.63166e-13	down	no	1.01339	0.019192	0.696017	0.999998	up	no
AT5G54510	DFL1	GO:0005634(nucleus);GO:0005737(cytoplasm);GO:0009733(response to auxin);GO:0009734(auxin-activated signaling pathway);GO:0009826(unidimensional cell growth);GO:0010252(auxin homeostasis);GO:0010279(indole-3-acetic acid amido synthetase activity);GO:0016881(acid-amino acid ligase activity)	04075(Plant hormone signal transduction)	Auxin-responsive GH3 family protein	0.738869	0.968747	0.84482	1.56751	1.42645	1.32301	3.315	3.82017	3.11067	3.98551	3.41366	3.20939	0.571414	1.11759	1.10478	1.69131	0.758145	0.000202268	0.0158057	up	no	4.01414	2.00509	3.4949e-28	2.62875e-25	up	no	4.15625	2.05528	9.1476e-33	1.07142e-29	up	no	1.09456	0.130345	0.935383	0.999998	up	no
AT5G54960	PDC2	GO:0000287(magnesium ion binding);GO:0001666(response to hypoxia);GO:0004737(pyruvate decarboxylase activity);GO:0005622(intracellular);GO:0005829(cytosol);GO:0009507(chloroplast);GO:0009536(plastid);GO:0016831(carboxy-lyase activity);GO:0030976(thiamine pyrophosphate binding);GO:0071456(cellular response to hypoxia)	00010(Glycolysis / Gluconeogenesis)	pyruvate decarboxylase-2	3.97529	4.36106	5.49911	15.3817	16.8252	16.2679	18.3397	20.4136	20.618	15.5181	15.5231	17.4683	2.47187	4.30604	4.66537	3.50366	1.80886	3.87487e-39	2.08321e-35	up	no	4.29123	2.10139	1.06289e-47	2.61645e-44	up	no	3.50616	1.80989	1.8716e-40	3.15118e-37	up	no	0.827097	-0.273871	0.0442512	0.954846	down	no
AT5G55620	MDF20.6	GO:0003674(molecular_function);GO:0005575(cellular_component)	NA	hypothetical protein	0.921138	1.16867	0.864061	0.836997	0.192177	0.595922	0.597409	0.285473	0.435591	0.47441	0.333209	0.338879	0.512035	1.08579	0.959436	0.550158	-0.862081	0.0507332	0.512499	down	no	0.446355	-1.16374	0.00105897	0.0266742	down	no	0.388134	-1.36537	2.8206e-05	0.000670055	down	no	0.865733	-0.208005	0.297119	0.999998	down	no
AT5G55855	SUMO7	GO:0005634(nucleus);GO:0005737(cytoplasm);GO:0016925(protein sumoylation);GO:0031386(protein tag);GO:0044389(ubiquitin-like protein ligase binding)	03013(RNA transport)	Ubiquitin-like superfamily protein	2.43881	1.54254	1.34171	1.17748	0.982396	1.07266	1.25894	0.62688	0.990442	0.559743	0.685492	0.701332	1.67079	1.60129	0.896877	0.60727	-0.719589	0.0275869	0.396882	down	no	0.540341	-0.888059	0.0133781	0.144511	down	no	0.365686	-1.45132	4.60205e-05	0.000997383	down	no	0.783189	-0.352567	0.243637	0.999998	down	no
AT1G25275	.	GO:0003674(molecular_function);GO:0005576(extracellular region);GO:0009624(response to nematode);GO:0080167(response to karrikin);GO:0080167(response to karrikin)	NA	Thionin-like gene	0.331587	0.520034	0.341914	1.09939	0.809334	0.950839	0.943881	1.06555	1.33589	2.23469	1.29682	2.05401	0.355062	0.247728	0.993761	2.39587	1.26055	0.00606092	0.17884	up	no	2.80287	1.48691	0.000744123	0.0205816	up	no	4.67981	2.22645	4.12555e-08	2.54321e-06	up	no	1.33767	0.419718	0.694821	0.999998	up	no
AT5G57110	ACA8	GO:0005388(calcium transmembrane transporter activity, phosphorylative mechanism);GO:0005515(protein binding);GO:0005516(calmodulin binding);GO:0005886(plasma membrane);GO:0009506(plasmodesma);GO:0009536(plastid);GO:0009624(response to nematode);GO:0019829(ATPase-coupled cation transmembrane transporter activity);GO:0043231(intracellular membrane-bounded organelle);GO:0043621(protein self-associa…	NA	autoinhibited Ca2+ -ATPase, isoform 8	7.70733	8.37836	7.83827	22.1087	20.042	20.7974	24.8511	25.9845	26.333	13.0242	12.6381	14.4303	5.86042	6.9656	7.88363	2.63117	1.39571	8.29181e-37	3.71487e-33	up	no	3.22558	1.68956	3.25452e-48	9.79175e-45	up	no	1.67584	0.74488	1.26148e-09	1.19141e-07	up	no	0.865645	-0.208153	0.00535235	0.413515	down	no
AT5G57230	MJB24.4	GO:0003674(molecular_function);GO:0005739(mitochondrion);GO:0008150(biological_process)	NA	Thioredoxin superfamily protein	0.546588	1.28832	1.07531	1.02227	1.49401	1.78849	1.60415	1.92442	1.92369	2.45989	1.6274	2.44609	0.915185	1.3182	1.54217	1.47919	0.564808	0.162885	0.767997	up	no	1.87349	0.905727	0.0104904	0.124374	up	no	2.24498	1.1667	0.0014391	0.016378	up	no	1.29735	0.375563	0.497592	0.999998	up	no
AT5G57340	MJB24.15	GO:0003674(molecular_function);GO:0005634(nucleus);GO:0008150(biological_process);GO:0008150(biological_process)	NA	ras guanine nucleotide exchange factor Q-like protein	0.0257745	0.126418	0.0821607	0.0932211	0.116984	0.0863541	0.0987562	0.0735838	0.057181	0	0	0	0.0334414	0.0593388	0.0807182	1.26544	0.339635	0.641951	0.945679	up	no	0.979379	-0.0300604	0.907077	0.975993	down	no	0.00128012	-9.60951	4.27853e-06	0.000138201	down	no	0.740327	-0.433765	0.440806	0.999998	down	no
AT5G57630	CIPK21	GO:0004674(protein serine/threonine kinase activity);GO:0005515(protein binding);GO:0005634(nucleus);GO:0005737(cytoplasm);GO:0005829(cytosol);GO:0006468(protein phosphorylation);GO:0007165(signal transduction);GO:0009705(plant-type vacuole membrane);GO:0035556(intracellular signal transduction);GO:0071470(cellular response to osmotic stress);GO:0071472(cellular response to salt stress)	NA	CBL-interacting protein kinase 21	1.02792	1.07089	0.778863	2.09422	1.65663	1.44945	2.20324	2.07628	1.97217	1.00832	0.730324	1.10312	0.792691	1.10466	1.00902	1.80712	0.853694	0.000732717	0.0410337	up	no	2.17249	1.11935	5.20318e-07	4.5893e-05	up	no	0.987523	-0.0181141	0.537899	0.815337	down	no	1.00997	0.0143175	0.582862	0.999998	up	no
AT5G59120;AT5G59090	ATSBT4.13; ATSBT4.12	GO:0004252(serine-type endopeptidase activity);GO:0005576(extracellular region);GO:0005634(nucleus);GO:0005737(cytoplasm);GO:0009753(response to jasmonic acid);GO:0048046(apoplast)	NA	subtilase 4.13;subtilase 4.12	253.222	218.116	370.84	402.026	362.149	307.223	399.496	403.688	388.054	607.446	575.186	626.797	194.128	259.455	337.418	1.27217	0.347296	0.117726	0.694375	up	no	1.41447	0.500264	0.0162649	0.162998	up	no	2.14851	1.10334	1.20378e-08	8.42305e-07	up	no	0.939233	-0.0904452	0.279623	0.999998	down	no
AT5G59490	F2O15.11	GO:0005634(nucleus)	NA	Haloacid dehalogenase-like hydrolase (HAD) superfamily protein	1.61822	0.916804	1.2766	1.39313	0.94131	0.956581	1.30944	1.08593	0.680296	0.690785	0.51026	0.584172	1.46903	1.02097	1.17108	0.863418	-0.211869	0.314964	0.912726	down	no	0.806918	-0.309506	0.207499	0.640447	down	no	0.468361	-1.09431	3.89764e-05	0.00086704	down	no	0.960505	-0.0581348	0.550466	0.999998	down	no
AT5G59720	HSP18.2	GO:0000302(response to reactive oxygen species);GO:0005515(protein binding);GO:0005737(cytoplasm);GO:0006457(protein folding);GO:0009408(response to heat);GO:0009651(response to salt stress);GO:0010286(heat acclimation);GO:0042542(response to hydrogen peroxide);GO:0043621(protein self-association);GO:0051082(unfolded protein binding);GO:0051259(protein complex oligomerization)	04141(Protein processing in endoplasmic reticulum)	heat shock protein 18.2	0.879421	0.21103	0.795822	0.192202	0.497107	0.405733	0.066558	0.110771	0.578607	0.157808	0.189944	0.027557	0.168005	0.316633	0.226597	0.580532	-0.784552	0.147861	0.741814	down	no	0.400756	-1.3192	0.0710375	0.378429	down	no	0.198969	-2.32939	0.00117377	0.0139726	down	no	0.377058	-1.40714	0.0100362	0.547328	down	no
AT5G59780	ATMYB59-1	GO:0003700(DNA-binding transcription factor activity);GO:0005634(nucleus);GO:0006355(regulation of transcription, DNA-templated);GO:0010200(response to chitin);GO:0035865(cellular response to potassium ion);GO:0043266(regulation of potassium ion transport);GO:0043565(sequence-specific DNA binding);GO:0043565(sequence-specific DNA binding)	NA	myb domain protein 59	0.924196	0.689209	0.569152	0.450099	0.614074	0.476554	0.317224	0.12619	0.255449	0.237865	0.179237	0.155133	1.13568	0.642059	0.713443	0.705928	-0.502408	0.0999273	0.65464	down	no	0.320204	-1.64294	5.06073e-05	0.00242539	down	no	0.262186	-1.93134	2.42167e-07	1.17757e-05	down	no	1.14141	0.190813	0.852222	0.999998	up	no
AT5G60100	APRR3	GO:0000156(phosphorelay response regulator activity);GO:0000160(phosphorelay signal transduction system);GO:0005515(protein binding);GO:0005634(nucleus);GO:0006355(regulation of transcription, DNA-templated);GO:0007623(circadian rhythm);GO:0016310(phosphorylation);GO:0032091(negative regulation of protein binding);GO:0042752(regulation of circadian rhythm);GO:0042752(regulation of circadian rhyth…	04712(Circadian rhythm - plant);04712(Circadian rhythm - plant)	pseudo-response regulator 3	0.338427	0.213029	0.206192	0.719147	0.777151	0.605934	1.7419	1.61768	1.83454	1.46371	1.24184	1.2653	0.0760952	0.145493	0.132367	2.77468	1.47232	2.88931e-06	0.000396263	up	no	6.85558	2.77728	1.65322e-26	1.11915e-23	up	no	5.24102	2.38985	1.17291e-17	4.4503e-15	up	no	0.467176	-1.09796	0.001882	0.222905	down	no
AT5G60400	MUF9.14	GO:0003674(molecular_function);GO:0008150(biological_process);GO:0009507(chloroplast);GO:0009507(chloroplast)	NA	hypothetical protein	1.037	1.13487	0.812521	0.858248	0.423616	0.697734	0.524539	0.332142	0.651866	0.491684	0.414964	0.338201	0.457754	0.67565	0.711587	0.663319	-0.592226	0.0644281	0.560361	down	no	0.50548	-0.984273	0.00305779	0.056634	down	no	0.417121	-1.26146	5.26358e-05	0.00111475	down	no	0.618215	-0.69382	0.00786217	0.506013	down	no
AT5G61350	CAP1	GO:0004672(protein kinase activity);GO:0005886(plasma membrane);GO:0009506(plasmodesma);GO:0009507(chloroplast);GO:0009705(plant-type vacuole membrane);GO:0016301(kinase activity);GO:0046777(protein autophosphorylation);GO:0051924(regulation of calcium ion transport);GO:0080147(root hair cell development);GO:0097275(cellular ammonia homeostasis);GO:0098590(plasma membrane region)	NA	Protein kinase superfamily protein	11.206	10.7623	10.3734	9.5509	8.51819	10.0316	8.36235	7.27762	7.0199	5.03233	5.1991	3.82459	12.388	7.24522	5.96463	0.868867	-0.202793	0.0346507	0.438705	down	no	0.700638	-0.513258	6.69407e-06	0.000441027	down	no	0.434609	-1.20221	2.76468e-16	8.66021e-14	down	no	0.79148	-0.337376	0.130195	0.999998	down	no
AT5G61380	APRR1	GO:0000156(phosphorelay response regulator activity);GO:0003677(DNA binding);GO:0003700(DNA-binding transcription factor activity);GO:0005515(protein binding);GO:0005634(nucleus);GO:0006351(transcription, DNA-templated);GO:0006355(regulation of transcription, DNA-templated);GO:0007623(circadian rhythm);GO:0010031(circumnutation);GO:0010468(regulation of gene expression);GO:0010629(negative regula…	04712(Circadian rhythm - plant)	CCT motif -containing response regulator protein	2.4589	2.44686	2.52891	4.77916	4.52809	4.07766	6.19217	5.52527	4.75714	4.72844	4.53289	4.85644	2.15853	2.22888	2.05618	1.80034	0.848267	7.32144e-10	2.18675e-07	up	no	2.21591	1.1479	3.89656e-14	1.14686e-11	up	no	1.89891	0.925171	1.48159e-13	3.27152e-11	up	no	0.866695	-0.206403	0.026061	0.801687	down	no
AT5G61660	K11J9.19	GO:0003674(molecular_function);GO:0008150(biological_process)	NA	glycine-rich protein	2.70007	2.72578	3.24995	4.64279	6.0004	5.48747	4.97889	7.13751	6.46104	2.80896	3.30608	3.45659	1.72883	2.2956	2.14387	1.85927	0.894735	1.54494e-05	0.00179007	up	no	2.14129	1.09848	8.32586e-07	7.04524e-05	up	no	1.10326	0.141767	0.9093	0.971299	up	no	0.710977	-0.492125	0.00196133	0.229271	down	no
AT5G61710	MAC9.2	GO:0003674(molecular_function);GO:0005739(mitochondrion);GO:0008150(biological_process)	NA	cotton fiber protein	27.8847	15.676	14.9033	14.7268	12.6832	13.7353	17.3035	11.3459	9.81547	7.23316	7.02852	4.56411	23.3966	13.2337	10.432	0.703773	-0.506817	0.0148984	0.302939	down	no	0.657923	-0.604009	0.0115587	0.132397	down	no	0.322007	-1.63484	4.42562e-10	4.98836e-08	down	no	0.80498	-0.312976	0.42858	0.999998	down	no
AT5G61890	ERF114	GO:0000976(transcription regulatory region sequence-specific DNA binding);GO:0003700(DNA-binding transcription factor activity);GO:0005515(protein binding);GO:0005634(nucleus);GO:0006355(regulation of transcription, DNA-templated);GO:0050832(defense response to fungus)	03040(Spliceosome)	Integrase-type DNA-binding superfamily protein	0.735595	0.638121	0.569011	1.11062	1.33814	1.23762	2.13358	1.67061	1.75971	2.21052	1.67362	1.76616	0.622144	0.846296	1.05443	1.89753	0.92412	0.00396174	0.135318	up	no	2.86397	1.51802	6.5128e-08	6.99816e-06	up	no	2.90844	1.54024	9.26021e-08	5.04981e-06	up	no	1.29862	0.37698	0.490429	0.999998	up	no
AT5G62065	LTP14	GO:0005576(extracellular region);GO:0006869(lipid transport);GO:0016020(membrane)	NA	Bifunctional inhibitor/lipid-transfer protein/seed storage 2S albumin superfamily protein	3.79826	3.53396	2.85117	3.7891	2.97783	4.07527	10.4773	5.72992	5.98361	2.46151	5.10073	2.57127	2.81541	4.34946	5.03087	1.06469	0.090437	0.951551	0.996634	up	no	2.17912	1.12374	0.000311382	0.0105792	up	no	0.995102	-0.00708421	0.718318	0.904351	down	no	1.19761	0.260159	0.710172	0.999998	up	no
AT5G62150	MTG10.18	GO:0003674(molecular_function);GO:0005739(mitochondrion)	04120(Ubiquitin mediated proteolysis)	peptidoglycan-binding LysM domain-containing protein	4.26408	5.91277	5.5817	7.06972	6.98388	5.4474	11.5189	9.26885	8.62235	12.7683	10.1184	11.2901	5.72153	8.65395	12.0125	1.23749	0.307413	0.198758	0.815574	up	no	1.8663	0.900179	5.28147e-06	0.000366697	up	no	2.16878	1.11688	5.3136e-10	5.84257e-08	up	no	1.67452	0.743745	0.0139408	0.626177	up	no
AT5G62160	AtZIP12	GO:0005385(zinc ion transmembrane transporter activity);GO:0005886(plasma membrane);GO:0016020(membrane);GO:0046873(metal ion transmembrane transporter activity);GO:0071577(zinc ion transmembrane transport)	NA	zinc transporter 12 precursor	4.8429	3.77705	3.80834	3.47324	2.91508	3.04292	2.50934	2.43837	1.99855	1.43931	1.72786	1.30143	4.93086	2.43225	2.07004	0.758852	-0.39811	0.0154886	0.307864	down	no	0.558907	-0.83932	9.57344e-06	0.000601461	down	no	0.35955	-1.47573	6.8317e-13	1.28699e-10	down	no	0.759007	-0.397815	0.162646	0.999998	down	no
AT5G62350	MMI9.21	GO:0004857(enzyme inhibitor activity);GO:0009536(plastid);GO:0043086(negative regulation of catalytic activity)	00040(Pentose and glucuronate interconversions)	Plant invertase/pectin methylesterase inhibitor superfamily protein	3.21246	5.97163	6.94385	11.0235	11.013	10.5143	12.141	10.8039	9.68089	4.58462	4.69242	5.08181	2.4935	5.33122	6.44947	2.01829	1.01313	9.96973e-06	0.00121167	up	no	2.02293	1.01645	2.7785e-05	0.00146946	up	no	0.890309	-0.167622	0.2449	0.60213	down	no	0.885059	-0.176154	0.317451	0.999998	down	no
AT5G62360	PMEI13	GO:0004857(enzyme inhibitor activity);GO:0005737(cytoplasm);GO:0005886(plasma membrane);GO:0009827(plant-type cell wall modification);GO:0043086(negative regulation of catalytic activity)	00040(Pentose and glucuronate interconversions)	Plant invertase/pectin methylesterase inhibitor superfamily protein	1.60407	3.33811	2.08309	15.3207	16.0208	12.7568	15.6011	14.1685	13.4386	1.97534	2.64628	2.97573	0.603743	1.02918	1.21938	6.27711	2.6501	3.62178e-30	8.1131e-27	up	no	6.15039	2.62068	8.96829e-30	7.58885e-27	up	no	1.08143	0.112942	0.991148	0.996698	up	no	0.406006	-1.30043	1.42596e-05	0.00709968	down	yes
AT5G62680	ATNPF2.11	GO:0005886(plasma membrane);GO:0009506(plasmodesma);GO:0055085(transmembrane transport);GO:0080167(response to karrikin);GO:0090448(glucosinolate:proton symporter activity);GO:0090449(phloem glucosinolate loading);GO:1901349(glucosinolate transport)	NA	Major facilitator superfamily protein	33.8103	44.8588	48.842	65.3037	71.0371	66.9534	113.887	118.006	114.733	172.759	135.128	184.083	43.7382	69.3403	106.45	1.59433	0.672946	1.91886e-06	0.000275833	up	no	2.71839	1.44275	2.14166e-26	1.41444e-23	up	no	3.85825	1.94795	1.09119e-38	1.72915e-35	up	no	1.72164	0.783785	0.00932545	0.535954	up	no
AT5G62720	ATNITR2;1	GO:0009507(chloroplast);GO:0009706(chloroplast inner membrane);GO:0009941(chloroplast envelope);GO:0015112(nitrate transmembrane transporter activity);GO:0015706(nitrate transport);GO:0015706(nitrate transport)	NA	Integral membrane HPP family protein	0.27693	0.393035	0.533839	0.586004	0.725705	0.92393	0.974245	1.26035	1.33658	1.2261	1.29525	1.19197	0.428451	0.344887	0.648694	1.85714	0.893086	0.0118558	0.268561	up	no	2.96658	1.5688	2.83942e-07	2.64212e-05	up	no	3.08466	1.62511	1.55159e-08	1.06628e-06	up	no	1.18128	0.240353	0.754338	0.999998	up	no
AT5G62900	ATPADRE23	GO:0003674(molecular_function);GO:0005634(nucleus)	NA	disordered region-containing 23	6.80357	9.37917	5.79725	17.0463	14.7192	14.7104	14.9659	13.4394	14.6972	6.31273	6.92511	8.13233	4.39263	6.91595	8.29813	2.11446	1.08029	2.48701e-08	5.76321e-06	up	no	1.96099	0.971583	1.17979e-06	9.65144e-05	up	no	0.972256	-0.0405923	0.404261	0.759918	down	no	0.892025	-0.164843	0.183649	0.999998	down	no
AT5G63160	bt1	GO:0003712(transcription coregulator activity);GO:0004402(histone acetyltransferase activity);GO:0005515(protein binding);GO:0005516(calmodulin binding);GO:0005634(nucleus);GO:0005737(cytoplasm);GO:0006355(regulation of transcription, DNA-templated);GO:0008270(zinc ion binding);GO:0009553(embryo sac development);GO:0009555(pollen development);GO:0009733(response to auxin);GO:0009751(response to s…	NA	BTB and TAZ domain protein 1	0.644459	0.718705	0.893947	1.18479	1.12001	1.08687	1.57838	1.8326	1.63481	1.37463	1.24701	1.18334	0.606923	0.659634	0.757845	1.50266	0.587519	0.0155356	0.308091	up	no	2.23551	1.1606	1.70753e-07	1.66319e-05	up	no	1.68578	0.753413	0.00213961	0.0224276	up	no	0.8969	-0.156981	0.225281	0.999998	down	no
AT5G63420	emb2746	GO:0003729(mRNA binding);GO:0004519(endonuclease activity);GO:0005634(nucleus);GO:0008409(5'-3' exonuclease activity);GO:0009416(response to light stimulus);GO:0009507(chloroplast);GO:0009536(plastid);GO:0009658(chloroplast organization);GO:0009793(embryo development ending in seed dormancy);GO:0009942(longitudinal axis specification);GO:0060918(auxin transport)	NA	RNA-metabolising metallo-beta-lactamase family protein	0.222479	0.275075	0.402727	0.487601	0.56628	0.573138	1.01826	0.870155	0.929325	1.15093	1.07137	1.30437	0.241573	0.351977	0.358795	1.80723	0.853784	0.00325377	0.121478	up	no	3.12984	1.64609	4.64873e-11	8.92754e-09	up	no	3.91729	1.96986	5.21989e-16	1.49594e-13	up	no	1.05783	0.0811096	0.874753	0.999998	up	no
AT5G64170	LNK1	GO:0003712(transcription coregulator activity);GO:0005515(protein binding);GO:0005634(nucleus);GO:0006354(DNA-templated transcription, elongation);GO:0006355(regulation of transcription, DNA-templated);GO:0009649(entrainment of circadian clock);GO:0032922(circadian regulation of gene expression);GO:0070063(RNA polymerase binding);GO:0070063(RNA polymerase binding)	NA	dentin sialophosphoprotein-related	12.3302	13.8993	14.2891	11.274	9.32909	9.1035	7.91894	7.0201	7.31359	6.43967	5.37345	5.54872	14.6584	15.9748	17.1778	0.73316	-0.4478	1.92043e-05	0.00215996	down	no	0.549196	-0.864608	4.36348e-20	1.93695e-17	down	no	0.428491	-1.22266	2.6119e-36	3.70326e-33	down	no	1.17998	0.238758	0.312995	0.999998	up	no
AT5G64260	EXL2	GO:0003674(molecular_function);GO:0005618(cell wall);GO:0005794(Golgi apparatus);GO:0005829(cytosol);GO:0009505(plant-type cell wall);GO:0009506(plasmodesma);GO:0009507(chloroplast);GO:0009536(plastid);GO:0071456(cellular response to hypoxia)	NA	EXORDIUM like 2	67.1447	105.185	86.6857	172.409	161.684	167.265	171.671	180.846	182.404	84.6636	77.9618	96.0053	62.9644	96.1719	117.799	1.93563	0.952802	2.28428e-10	7.22397e-08	up	no	2.06521	1.04629	3.75638e-11	7.53445e-09	up	no	0.998515	-0.00214441	0.419033	0.768385	down	no	1.06919	0.096513	0.817338	0.999998	up	no
AT5G64572	.	GO:0003674(molecular_function);GO:0005575(cellular_component);GO:0008150(biological_process)	00520(Amino sugar and nucleotide sugar metabolism)	other RNA	15.386	15.7669	9.95545	17.7098	11.2166	13.1605	11.5504	15.7467	19.7004	4.11627	7.24051	8.46285	16.8134	16.0763	19.1164	1.0238	0.0339406	0.835865	0.976716	up	no	1.14326	0.193151	0.653592	0.895012	up	no	0.482132	-1.0525	1.05201e-05	0.000291864	down	no	1.2651	0.339253	0.358744	0.999998	up	no
AT5G64940	ABC1K8;	GO:0004672(protein kinase activity);GO:0006979(response to oxidative stress);GO:0007623(circadian rhythm);GO:0009507(chloroplast);GO:0009536(plastid);GO:0009644(response to high light intensity);GO:0009941(chloroplast envelope);GO:0010150(leaf senescence);GO:0022857(transmembrane transporter activity);GO:0034599(cellular response to oxidative stress);GO:0042542(response to hydrogen peroxide);GO:0…	04626(Plant-pathogen interaction);04626(Plant-pathogen interaction)	ABC2 homolog 13	8.36184	11.1948	11.6865	6.1015	5.6218	5.39909	4.06437	3.36108	3.98415	5.35187	4.57314	5.18911	11.5997	16.7	16.6893	0.548035	-0.867659	1.5073e-12	6.9858e-10	down	no	0.365186	-1.4533	1.26477e-28	1.00728e-25	down	no	0.483757	-1.04765	1.03156e-20	5.67125e-18	down	no	1.43996	0.526028	0.0129922	0.611748	up	no
AT5G65300	BIL8	GO:0003674(molecular_function);GO:0005739(mitochondrion);GO:0008150(biological_process)	NA	brz-insensitive long hypocotyl 8	0.211646	0.501634	0.44922	1.06494	0.637754	0.493374	1.63184	0.905808	0.721285	1.6186	0.761957	1.09264	0.385128	0.555152	0.816716	1.88909	0.917693	0.0786236	0.604997	up	no	2.80338	1.48717	0.00245181	0.0488523	up	no	2.9877	1.57903	0.000950872	0.011881	up	no	1.51139	0.59588	0.343552	0.999998	up	no
AT5G65890	ACR1	GO:0005634(nucleus);GO:0016597(amino acid binding);GO:0016597(amino acid binding)	NA	ACT domain repeat 1	14.1122	8.56955	9.00456	9.59902	6.45559	7.18215	7.62714	6.50178	5.67939	5.9385	5.13076	4.6572	12.1903	8.27675	6.98795	0.733336	-0.447453	0.0198231	0.344267	down	no	0.625137	-0.677756	0.000685116	0.0195074	down	no	0.496317	-1.01067	4.26582e-07	1.89008e-05	down	no	0.866462	-0.206792	0.271282	0.999998	down	no
AT5G66631	.	GO:0003674(molecular_function);GO:0008150(biological_process);GO:0009507(chloroplast)	NA	Tetratricopeptide repeat (TPR)-like superfamily protein	0.04442	0.104421	0.149408	0.132929	0.151993	0.235229	0.264518	0.287507	0.203351	0.243378	0.309635	0.294322	0.11013	0.077419	0.08552	1.74402	0.802413	0.180394	0.793749	up	no	2.5327	1.34068	0.0101853	0.122049	up	no	2.84103	1.50642	0.00319555	0.0303009	up	no	0.915574	-0.127252	0.703851	0.999998	down	no
AT1G03457	ATBRN2	GO:0003723(RNA binding);GO:0003729(mRNA binding);GO:0005634(nucleus);GO:0005737(cytoplasm);GO:0006402(mRNA catabolic process);GO:0048573(photoperiodism, flowering);GO:1990904(ribonucleoprotein complex);GO:2000028(regulation of photoperiodism, flowering);GO:2000028(regulation of photoperiodism, flowering)	NA	RNA-binding (RRM/RBD/RNP motifs) family protein	6.2846	5.31561	3.97254	5.11372	4.20583	4.88197	4.3999	4.35886	3.48672	2.3038	2.64263	2.0747	6.15349	3.91725	3.14969	0.911948	-0.132977	0.297714	0.900107	down	no	0.786341	-0.346774	0.043338	0.284681	down	no	0.45086	-1.14925	8.95972e-09	6.61054e-07	down	no	0.848947	-0.236254	0.262593	0.999998	down	no
AT5G67210	IRX15-L	GO:0005794(Golgi apparatus);GO:0009834(plant-type secondary cell wall biogenesis);GO:0045491(xylan metabolic process);GO:0045492(xylan biosynthetic process)	NA	Protein of unknown function (DUF579)	3.69558	7.56937	3.91428	7.55747	3.81113	7.00377	12.0042	7.47006	6.87979	11.8224	9.92231	9.11167	3.26845	5.67936	6.43047	1.21036	0.275439	0.453399	0.932079	up	no	1.73619	0.795928	0.0091409	0.11438	up	no	2.0328	1.02347	0.000210408	0.00353599	up	no	1.01311	0.0187962	0.66796	0.999998	up	no
ATCG00120	ATPA	GO:0003729(mRNA binding);GO:0005524(ATP binding);GO:0005739(mitochondrion);GO:0005829(cytosol);GO:0005886(plasma membrane);GO:0006176(dATP biosynthetic process from ADP);GO:0008270(zinc ion binding);GO:0009409(response to cold);GO:0009507(chloroplast);GO:0009534(chloroplast thylakoid);GO:0009535(chloroplast thylakoid membrane);GO:0009536(plastid);GO:0009544(chloroplast ATP synthase complex);GO:00…	00190(Oxidative phosphorylation);00195(Photosynthesis)	ATP synthase subunit alpha	0.02359	0.682469	0.837504	0	0.062098	0.01122	0.003978	0.019676	0.003575	0.043259	0	0.008522	0	0.172847	0.138992	0.0474992	-4.39595	0.0117204	0.267482	down	no	0.0176404	-5.82498	1.20917e-08	1.55914e-06	down	no	0.0335464	-4.8977	0.00338273	0.0316855	down	no	0.202025	-2.30739	0.173184	0.999998	down	no
AT1G26790	CDF6	GO:0003677(DNA binding);GO:0003700(DNA-binding transcription factor activity);GO:0005634(nucleus);GO:0006355(regulation of transcription, DNA-templated)	04712(Circadian rhythm - plant)	Dof-type zinc finger DNA-binding family protein	1.08503	1.4027	1.74663	0.290553	0.177556	0.334666	0.15763	0.072763	0.168425	0.799446	0.668586	1.07153	1.98186	3.17743	2.63294	0.189586	-2.39907	1.74228e-14	9.55802e-12	down	no	0.0941862	-3.40834	1.92773e-22	9.84889e-20	down	no	0.599751	-0.737565	0.00122388	0.0144353	down	no	1.84024	0.879894	0.00143282	0.186101	up	no
AT1G26820	RNS3	GO:0003723(RNA binding);GO:0004521(endoribonuclease activity);GO:0005576(extracellular region);GO:0006401(RNA catabolic process);GO:0007568(aging);GO:0033897(ribonuclease T2 activity)	NA	ribonuclease 3	31.19	31.1566	38.9197	57.7178	39.4262	42.1142	111.902	57.1503	44.5936	59.4111	64.8809	48.4769	24.4712	38.08	50.3018	1.37517	0.459608	0.0137001	0.28975	up	no	2.10975	1.07707	0.000155849	0.00622431	up	no	1.70608	0.770689	1.9526e-05	0.000493444	up	no	1.11442	0.15629	0.988584	0.999998	up	no
ATCG01180	RRN23S.2	GO:0000311(plastid large ribosomal subunit);GO:0003735(structural constituent of ribosome);GO:0006412(translation)	00190(Oxidative phosphorylation);00195(Photosynthesis)		2.09739	0.321103	0.543408	0.521515	7.75317	1.42525	0.0339508	0.0314944	0.0755374	0.0483497	0.0343157	0.0161993	0.81692	5.69997	0.304276	3.2749	1.71145	0.203908	0.820732	up	no	0.0475987	-4.39293	9.07178e-07	7.55833e-05	down	no	0.0333788	-4.90492	7.92608e-08	4.41159e-06	down	no	2.30297	1.20349	0.450432	0.999998	up	no
AT1G27730	STZ	GO:0003700(DNA-binding transcription factor activity);GO:0005634(nucleus);GO:0006979(response to oxidative stress);GO:0009409(response to cold);GO:0009414(response to water deprivation);GO:0009611(response to wounding);GO:0009644(response to high light intensity);GO:0009651(response to salt stress);GO:0009737(response to abscisic acid);GO:0010117(photoprotection);GO:0010200(response to chitin);GO…	NA	salt tolerance zinc finger	0.73383	0.980771	1.00305	3.56476	3.82683	3.22856	3.26278	2.14198	2.42205	0.927116	0.93096	0.881219	0.569259	0.838807	1.52391	3.90784	1.96637	1.00243e-19	8.16553e-17	up	no	2.87999	1.52606	2.16915e-09	3.26313e-07	up	no	1.00797	0.011446	0.693491	0.89021	up	no	1.07887	0.109516	0.909723	0.999998	up	no
AT1G28040	ATL20	GO:0005634(nucleus);GO:0016567(protein ubiquitination)	NA	RING/U-box superfamily protein	0.597767	0.572317	0.438009	0.874568	0.834422	0.895884	0.954555	1.34935	1.17273	0.524046	0.385346	0.449766	0.513061	0.35795	0.42664	1.61985	0.695863	0.0221451	0.362545	up	no	2.16196	1.11234	0.000242503	0.00874368	up	no	0.845199	-0.242638	0.218498	0.566972	down	no	0.80695	-0.309448	0.20112	0.999998	down	no
AT1G28050	BBX13	GO:0003700(DNA-binding transcription factor activity);GO:0005515(protein binding);GO:0005634(nucleus);GO:0006355(regulation of transcription, DNA-templated);GO:0008270(zinc ion binding)	NA	B-box type zinc finger protein with CCT domain	7.67391	6.08165	5.88083	18.7037	17.6506	17.3576	16.2884	17.6778	17.6062	7.12078	6.7689	8.32731	5.52553	6.04648	6.40274	2.73532	1.45171	8.27734e-18	5.56258e-15	up	no	2.62636	1.39307	1.13068e-14	3.68876e-12	up	no	1.13142	0.178134	0.810827	0.940126	up	no	0.91538	-0.127557	0.130288	0.999998	down	no
AT1G28130	GH3.17	GO:0005634(nucleus);GO:0005737(cytoplasm);GO:0009733(response to auxin);GO:0010252(auxin homeostasis);GO:0010279(indole-3-acetic acid amido synthetase activity);GO:0016881(acid-amino acid ligase activity);GO:0016881(acid-amino acid ligase activity)	04075(Plant hormone signal transduction);04075(Plant hormone signal transduction)	Auxin-responsive GH3 family protein	11.4739	13.7629	16.6492	17.4858	17.5617	17.775	22.0268	26.479	25.2838	42.6535	32.608	42.9401	12.3134	18.505	21.7368	1.2611	0.334685	0.0324039	0.426081	up	no	1.76168	0.816951	4.78966e-07	4.28034e-05	up	no	2.82199	1.49671	2.47769e-22	1.45101e-19	up	no	1.25472	0.327365	0.322178	0.999998	up	no
AT1G28330	ATDRM1	GO:0003674(molecular_function);GO:0005634(nucleus);GO:0009744(response to sucrose);GO:0009749(response to glucose);GO:0009750(response to fructose);GO:0009750(response to fructose)	NA	dormancy-associated protein-like 1	0.779185	0.501034	0.486374	1.97762	1.52163	1.83488	2.41757	2.23393	2.08565	0.932203	1.23257	1.12744	0.16519	0.364838	0.295792	3.01945	1.59428	3.90733e-07	6.48352e-05	up	no	3.81364	1.93117	6.87372e-11	1.29254e-08	up	no	1.8636	0.898091	0.0213565	0.126863	up	no	0.467465	-1.09707	0.00370426	0.323353	down	no
AT1G28700	F1K23.10	GO:0008150(biological_process);GO:0009507(chloroplast)	NA	Nucleotide-diphospho-sugar transferase family protein	0.582235	0.436976	0.773801	0.242025	0.349305	0.492929	0.406396	0.331815	0.444121	0.50051	0.38648	0.127442	0.268112	0.189078	0.176722	0.604714	-0.725676	0.0427264	0.477559	down	no	0.659411	-0.60075	0.0443884	0.288123	down	no	0.56577	-0.821713	0.0537255	0.237498	down	no	0.353546	-1.50003	4.99089e-05	0.0186368	down	yes
AT1G29160	COG1	GO:0000976(transcription regulatory region sequence-specific DNA binding);GO:0003677(DNA binding);GO:0003700(DNA-binding transcription factor activity);GO:0005515(protein binding);GO:0005634(nucleus);GO:0006355(regulation of transcription, DNA-templated);GO:0010214(seed coat development)	04712(Circadian rhythm - plant)	Dof-type zinc finger DNA-binding family protein	1.70908	1.88653	1.66808	3.95931	2.18497	2.9981	3.25991	3.86646	3.49092	2.63694	3.41691	2.75933	1.96836	2.41191	2.2479	1.73688	0.796494	0.0095403	0.238334	up	no	2.01708	1.01227	4.78398e-05	0.00231642	up	no	1.67433	0.743588	0.0106116	0.0756257	up	no	1.25922	0.332535	0.424183	0.999998	up	no
AT1G29540	F15D2.12	GO:0003674(molecular_function);GO:0005739(mitochondrion);GO:0008150(biological_process)	NA	protein BOBBER-like protein	0.52564	0.306573	0.887996	0.740113	1.14063	0.737594	1.4247	0.968729	1.19892	1.86604	1.19733	1.92272	0.579675	1.07379	1.16675	1.5221	0.606067	0.23096	0.851557	up	no	2.08832	1.06234	0.0176213	0.17098	up	no	2.89854	1.53533	0.000477786	0.00688661	up	no	1.63946	0.713217	0.221649	0.999998	up	no
AT1G29920;AT1G29910	AB165;AB180	GO:0003729(mRNA binding);GO:0005515(protein binding);GO:0005634(nucleus);GO:0009416(response to light stimulus);GO:0009507(chloroplast);GO:0009535(chloroplast thylakoid membrane);GO:0009579(thylakoid);GO:0009750(response to fructose);GO:0009768(photosynthesis, light harvesting in photosystem I);GO:0009941(chloroplast envelope);GO:0010287(plastoglobule);GO:0016168(chlorophyll binding);GO:0048046(a…	00196(Photosynthesis - antenna proteins);00196(Photosynthesis - antenna proteins)	chlorophyll A/B-binding protein 2;chlorophyll A/B binding protein 3	8.43032	12.3084	16.1931	6.26863	10.8004	10.133	5.29071	6.31578	8.16345	0.976473	1.34332	1.08614	8.62539	14.1804	14.0202	0.736546	-0.441153	0.0366127	0.448559	down	no	0.535309	-0.901557	1.14859e-05	0.00070525	down	no	0.0922219	-3.43875	6.43434e-62	1.92594e-58	down	no	0.997132	-0.00414374	0.543255	0.999998	down	no
AT1G29930	AB140	GO:0003729(mRNA binding);GO:0005634(nucleus);GO:0009416(response to light stimulus);GO:0009507(chloroplast);GO:0009534(chloroplast thylakoid);GO:0009535(chloroplast thylakoid membrane);GO:0009579(thylakoid);GO:0009768(photosynthesis, light harvesting in photosystem I);GO:0009941(chloroplast envelope);GO:0010287(plastoglobule);GO:0016168(chlorophyll binding)	00196(Photosynthesis - antenna proteins)	chlorophyll A/B binding protein 1	41.7065	68.5379	93.8281	52.8959	78.4767	71.1065	55.1881	62.9914	82.2731	30.6216	28.1747	31.8352	42.539	80.8186	78.3979	0.992192	-0.0113089	0.815854	0.976061	down	no	0.982261	-0.0258212	0.724036	0.918933	down	no	0.444114	-1.171	1.20477e-09	1.17287e-07	down	no	0.988646	-0.0164736	0.571617	0.999998	down	no
AT1G29980	T1P2.9	GO:0005576(extracellular region);GO:0005634(nucleus);GO:0005886(plasma membrane);GO:0008150(biological_process);GO:0031225(anchored component of membrane);GO:0031225(anchored component of membrane)	NA	Protein of unknown function, DUF642	0.512261	0.757353	0.875355	0.534951	0.879596	0.632349	0.650671	0.674752	0.928662	1.17375	1.49628	1.72479	0.540358	0.560613	0.890529	0.954278	-0.0675187	0.684562	0.95353	down	no	1.05087	0.0715849	0.981808	0.993368	up	no	2.04889	1.03484	0.00020858	0.00351184	up	no	0.928452	-0.107101	0.403923	0.999998	down	no
AT1G31210.1	F28K20.17	NA	00230(Purine metabolism);00240(Pyrimidine metabolism);03020(RNA polymerase)	transposable_element_gene	2.88986	2.7467	2.03283	2.14146	1.5298	1.91857	1.69242	1.56017	1.35688	0.952227	0.929305	0.799482	3.25078	1.82201	1.48212	0.728849	-0.456308	0.00656247	0.188921	down	no	0.601022	-0.73451	2.11815e-05	0.00118015	down	no	0.349573	-1.51633	3.61226e-17	1.24757e-14	down	no	0.854686	-0.226534	0.309231	0.999998	down	no
AT1G03920	NDR2	GO:0004674(protein serine/threonine kinase activity);GO:0005737(cytoplasm);GO:0005829(cytosol);GO:0005886(plasma membrane);GO:0006468(protein phosphorylation);GO:0016301(kinase activity);GO:0018105(peptidyl-serine phosphorylation);GO:0035556(intracellular signal transduction)	NA	Protein kinase family protein	21.3556	15.7081	13.895	16.2346	12.2852	12.7639	13.5353	11.7257	10.3114	9.05688	8.93299	6.92387	20.1981	13.4377	10.9674	0.810142	-0.303754	0.0507909	0.512534	down	no	0.698066	-0.518565	0.00249455	0.0495578	down	no	0.488902	-1.03238	2.55728e-08	1.66805e-06	down	no	0.875284	-0.192177	0.287433	0.999998	down	no
AT1G31710	CuAOalpha3	GO:0005507(copper ion binding);GO:0005576(extracellular region);GO:0008131(primary amine oxidase activity);GO:0009308(amine metabolic process);GO:0048038(quinone binding)	00260(Glycine, serine and threonine metabolism);00350(Tyrosine metabolism);00360(Phenylalanine metabolism);00410(beta-Alanine metabolism);00950(Isoquinoline alkaloid biosynthesis);00960(Tropane, piperidine and pyridine alkaloid biosynthesis)	Copper amine oxidase family protein	1.37933	0.93442	0.593588	0.790295	0.666106	0.719702	0.740338	0.823119	0.460402	0.323417	0.567279	0.310566	1.24497	0.804289	0.594079	0.748487	-0.417951	0.112435	0.683122	down	no	0.696121	-0.522589	0.0799437	0.402588	down	no	0.413183	-1.27515	0.000253227	0.00411704	down	no	0.909196	-0.137337	0.518505	0.999998	down	no
AT1G32120	F3C3.9	GO:0003674(molecular_function);GO:0005634(nucleus);GO:0008150(biological_process)	NA	serine/threonine-protein phosphatase 7 long form-like protein	22.1557	18.3516	15.4513	15.4838	14.5551	16.5759	16.5614	15.1142	11.9117	7.95518	10.2588	6.46531	20.9954	13.0381	10.3388	0.833024	-0.263571	0.0446128	0.485344	down	no	0.778919	-0.360454	0.0185816	0.176782	down	no	0.441028	-1.18106	1.24879e-09	1.18623e-07	down	no	0.792948	-0.334701	0.134503	0.999998	down	no
AT1G32860	F9L11.6	GO:0005576(extracellular region);GO:0005886(plasma membrane);GO:0005975(carbohydrate metabolic process);GO:0031225(anchored component of membrane);GO:0042973(glucan endo-1,3-beta-D-glucosidase activity);GO:0046658(anchored component of plasma membrane)	00500(Starch and sucrose metabolism)	Glycosyl hydrolase superfamily protein	1.0489	1.9751	1.6574	2.53443	2.93255	3.10405	2.75675	3.26678	3.41413	1.92015	2.44945	2.11615	1.35797	1.78754	1.46003	1.83087	0.872528	0.000212442	0.0161318	up	no	2.01599	1.01149	2.2274e-05	0.00122888	up	no	1.38543	0.470334	0.114378	0.390765	up	no	0.983795	-0.0235703	0.558389	0.999998	down	no
AT1G32900	GBSS1	GO:0004373(glycogen (starch) synthase activity);GO:0005515(protein binding);GO:0009507(chloroplast);GO:0009569(chloroplast starch grain);GO:0016757(transferase activity, transferring glycosyl groups);GO:0019252(starch biosynthetic process);GO:0102502(ADP-glucose-starch glucosyltransferase activity)	00500(Starch and sucrose metabolism)	UDP-Glycosyltransferase superfamily protein	3.13111	5.84418	7.68513	3.78471	3.68812	4.14954	2.52869	2.36605	3.14376	2.78671	2.47543	2.73692	4.87677	8.42182	8.61392	0.697604	-0.51952	0.0167326	0.317647	down	no	0.482491	-1.05143	9.53976e-06	0.000600739	down	no	0.480124	-1.05852	1.33282e-06	5.02167e-05	down	no	1.31524	0.39533	0.334153	0.999998	up	no
AT1G32928	.	GO:0003674(molecular_function);GO:0005575(cellular_component);GO:0071456(cellular response to hypoxia)	NA	Avr9/Cf-9 rapidly elicited protein	40.7207	27.9542	33.0436	33.6437	29.3547	27.7979	41.5561	29.0452	22.2995	17.2706	16.7251	11.1984	39.6094	25.1801	22.2201	0.892623	-0.163876	0.180774	0.794084	down	no	0.913313	-0.130819	0.331438	0.775853	down	no	0.444306	-1.17037	4.43501e-09	3.52433e-07	down	no	0.855396	-0.225336	0.232197	0.999998	down	no
AT1G34097.1	.	NA	00040(Pentose and glucuronate interconversions);00052(Galactose metabolism);00053(Ascorbate and aldarate metabolism);00520(Amino sugar and nucleotide sugar metabolism)		0.027238	0.023235	0.021408	0	0.008288	0.012925	0	0.010804	0.009348	0	0	0	0.052806	0	0	0.295113	-1.76066	0.165871	0.774497	down	no	0.280352	-1.83469	0.140082	0.534621	down	no	0.00417356	-7.9045	0.00119863	0.0141934	down	no	0.734631	-0.444909	0.7743	0.999998	down	no
AT1G35540	ARF14	GO:0003700(DNA-binding transcription factor activity);GO:0005634(nucleus);GO:0006355(regulation of transcription, DNA-templated)	04075(Plant hormone signal transduction)	auxin response factor 14	3.73549	2.79314	2.34515	3.03613	2.09511	2.01192	2.22096	1.83286	1.28582	1.66987	1.22117	1.15768	3.5207	2.21584	2.12108	0.804974	-0.312986	0.0971492	0.648199	down	no	0.601733	-0.732806	0.0013404	0.0313974	down	no	0.456257	-1.13208	2.07211e-07	1.028e-05	down	no	0.885487	-0.175456	0.327622	0.999998	down	no
AT1G35730	APUM9	GO:0003723(RNA binding);GO:0003729(mRNA binding);GO:0005737(cytoplasm);GO:0010608(posttranscriptional regulation of gene expression);GO:1902039(negative regulation of seed dormancy process)	NA	pumilio 9	0.434878	0.71956	0.367305	0.384485	0.22442	0.446113	0.367872	0.267702	0.253835	0.350655	0.196226	0.211648	0.340302	0.276673	0.297093	0.693296	-0.528457	0.124708	0.705997	down	no	0.584467	-0.774806	0.0182124	0.174528	down	no	0.498461	-1.00445	0.00388935	0.0352659	down	no	0.600672	-0.735351	0.0195647	0.720412	down	no
AT1G35735.1	F14D7.9	NA	00040(Pentose and glucuronate interconversions);00052(Galactose metabolism);00053(Ascorbate and aldarate metabolism);00520(Amino sugar and nucleotide sugar metabolism)		0.160068	0.229647	0.100245	0.109857	0.132754	0.084187	0.09006	0.072555	0.049422	0.050158	0.03915	0.042744	0.117533	0.060832	0.090895	0.666989	-0.584265	0.112101	0.682668	down	no	0.432764	-1.20835	0.0029358	0.0555574	down	no	0.269516	-1.89156	3.9741e-06	0.000130188	down	no	0.549555	-0.863664	0.0284339	0.828667	down	no
AT1G35910	ATTPPD	GO:0004805(trehalose-phosphatase activity);GO:0005737(cytoplasm);GO:0005992(trehalose biosynthetic process);GO:0006970(response to osmotic stress);GO:0006979(response to oxidative stress);GO:0009507(chloroplast);GO:0009651(response to salt stress);GO:0015927(trehalase activity)	00500(Starch and sucrose metabolism)	Haloacid dehalogenase-like hydrolase (HAD) superfamily protein	3.07247	3.61391	3.38177	5.53608	4.97195	4.71627	7.13405	5.64964	6.44036	8.37772	5.33909	7.73982	4.17607	6.40404	7.67673	1.51212	0.596577	5.05065e-05	0.00488368	up	no	1.90939	0.933113	1.32871e-10	2.41469e-08	up	no	2.13114	1.09162	8.71844e-09	6.47014e-07	up	no	1.81333	0.858638	0.000202868	0.0538109	up	no
AT1G01310	CAP11	GO:0003674(molecular_function);GO:0005576(extracellular region);GO:0005615(extracellular space);GO:0008150(biological_process)	04016(MAPK signaling pathway - plant);04075(Plant hormone signal transduction);04626(Plant-pathogen interaction)	CAP (Cysteine-rich secretory proteins, Antigen 5, and Pathogenesis-related 1 protein) superfamily protein	13.892	6.78868	6.66546	4.51971	3.32572	3.52732	11.0208	3.66316	1.05603	5.89413	3.71693	1.81042	13.9652	6.23542	2.47592	0.415882	-1.26575	2.87533e-06	0.000396263	down	no	0.575585	-0.7969	0.319292	0.763555	down	no	0.417664	-1.25958	0.0231645	0.134084	down	no	0.829243	-0.270134	0.65704	0.999998	down	no
AT1G43000	ATPLATZ4	GO:0005634(nucleus);GO:0008150(biological_process)	NA	PLATZ transcription factor family protein	1.59637	1.9222	1.42983	2.1561	1.60484	2.10454	3.13486	2.85882	2.91434	3.71531	3.75359	3.41489	1.29711	1.67019	2.19164	1.18533	0.245288	0.4153	0.932079	up	no	1.80018	0.848141	5.95305e-05	0.00278406	up	no	2.19946	1.13715	3.76837e-08	2.35536e-06	up	no	1.04255	0.0601112	0.721459	0.999998	up	no
AT1G44446	ATCAO	GO:0005506(iron ion binding);GO:0009507(chloroplast);GO:0009706(chloroplast inner membrane);GO:0010277(chlorophyllide a oxygenase [overall] activity);GO:0015995(chlorophyll biosynthetic process);GO:0042651(thylakoid membrane);GO:0051537(2 iron, 2 sulfur cluster binding);GO:0055114(oxidation-reduction process);GO:0055114(oxidation-reduction process)	00860(Porphyrin and chlorophyll metabolism);00860(Porphyrin and chlorophyll metabolism)	Pheophorbide a oxygenase family protein with Rieske [2Fe-2S] domain	4.43394	6.03575	6.20599	4.2123	4.38389	3.81803	3.56747	3.19137	3.02358	2.65551	2.08821	2.63947	5.17381	7.42191	7.18073	0.74445	-0.425753	0.00095097	0.0494393	down	no	0.586628	-0.769483	1.18859e-08	1.53994e-06	down	no	0.442752	-1.17543	4.74603e-18	1.90826e-15	down	no	1.18595	0.246039	0.495381	0.999998	up	no
AT1G47595	.	NA	04144(Endocytosis)	pseudogene of RAB GTPase homolog A2D	0.66183	0.558645	0.848244	1.09623	1.23349	0.781755	1.27378	0.761709	1.14268	1.61008	1.25651	1.29551	0.838382	1.34753	1.39987	1.50406	0.588862	0.0759691	0.596847	up	no	1.5363	0.619458	0.0681151	0.370365	up	no	2.01192	1.00857	0.000466533	0.00676059	up	no	1.73334	0.793551	0.0223245	0.756171	up	no
AT1G48020	PMEI1	GO:0005515(protein binding);GO:0005576(extracellular region);GO:0009860(pollen tube growth);GO:0030599(pectinesterase activity);GO:0043086(negative regulation of catalytic activity);GO:0046910(pectinesterase inhibitor activity);GO:0090404(pollen tube tip)	NA	pectin methylesterase inhibitor 1	223.018	150.757	133.678	154.624	122.643	125.585	151.612	123.926	94.9715	91.3226	90.9174	64.227	201.256	119.592	97.3544	0.793871	-0.333024	0.044253	0.48435	down	no	0.730135	-0.453766	0.0179498	0.172724	down	no	0.485694	-1.04188	3.80919e-07	1.71312e-05	down	no	0.824118	-0.279076	0.219902	0.999998	down	no
AT1G04620	HCAR	GO:0005576(extracellular region);GO:0009507(chloroplast);GO:0015994(chlorophyll metabolic process);GO:0033354(chlorophyll cycle);GO:0052592(oxidoreductase activity, acting on CH or CH2 groups, with an iron-sulfur protein as acceptor);GO:0055114(oxidation-reduction process);GO:0090415(7-hydroxymethyl chlorophyll a reductase activity)	00860(Porphyrin and chlorophyll metabolism)	coenzyme F420 hydrogenase family / dehydrogenase, beta subunit family	1.24013	1.29994	1.57233	4.42516	4.10721	4.17749	5.40335	6.29106	5.81488	4.09378	4.39067	4.63706	0.951857	0.890157	1.08983	3.09062	1.6279	1.67134e-30	4.08429e-27	up	no	4.25769	2.09007	2.54342e-42	5.29776e-39	up	no	3.19072	1.67388	9.52127e-31	9.49976e-28	up	no	0.712929	-0.488169	0.000532335	0.0993914	down	no
AT1G48940	AtENODL6	GO:0009055(electron transfer activity);GO:0031225(anchored component of membrane);GO:0046658(anchored component of plasma membrane)	00230(Purine metabolism);00240(Pyrimidine metabolism);03020(RNA polymerase)	early nodulin-like protein 6	3.26349	1.65389	1.4113	0.2438	0.34646	5.9458	0.413335	0.472071	0.810706	2.4683	1.14074	0.610393	1.0399	0.353434	0.926542	1.03277	0.0465164	0.97053	0.99704	up	no	0.268004	-1.89967	8.56861e-06	0.00054465	down	no	0.666716	-0.584856	0.147904	0.458398	down	no	0.366565	-1.44786	0.00149412	0.187715	down	no
AT1G49880	AtErv1	GO:0005739(mitochondrion);GO:0015035(protein disulfide oxidoreductase activity);GO:0016971(flavin-linked sulfhydryl oxidase activity);GO:0016972(thiol oxidase activity);GO:0042802(identical protein binding);GO:0050660(flavin adenine dinucleotide binding)	NA	Erv1/Alr family protein	1.76002	1.80217	1.84137	3.27505	2.33752	2.51928	3.20433	2.22985	2.30171	4.00781	4.77323	4.86429	2.02842	2.33901	3.72148	1.50491	0.589675	0.0171499	0.321482	up	no	1.43163	0.517658	0.0518661	0.317889	up	no	2.52525	1.33643	2.94957e-11	4.22652e-09	up	no	1.49696	0.582037	0.0842333	0.999998	up	no
AT1G50659	.	NA	NA	other_RNA	0.021716	0.030674	0	0.51803	0.102269	0.157959	0.078545	0.095852	0.169836	0.116419	0.129445	0.080589	0.042165	0.081727	0.047754	14.8551	3.89289	0.000485049	0.0311045	up	no	6.57059	2.71602	0.0311672	0.238875	up	no	6.23121	2.63951	0.0414863	0.201297	up	no	3.27631	1.71207	0.314434	0.999998	up	no
AT1G51035	.	GO:0003674(molecular_function);GO:0005575(cellular_component);GO:0008150(biological_process)	NA	hypothetical protein	3.02424	3.27123	4.7983	6.27736	4.30047	3.65702	16.1221	3.93501	4.25203	8.96285	8.90626	6.39416	2.79444	5.45044	10.9251	1.28314	0.359677	0.345386	0.924785	up	no	2.19125	1.13175	0.0274465	0.22148	up	no	2.18711	1.12902	0.000187145	0.00323381	up	no	1.72799	0.789097	0.140521	0.999998	up	no
AT1G51645	.	GO:0003674(molecular_function);GO:0005575(cellular_component);GO:0008150(biological_process)	NA	other RNA	0.429788	0.415606	0.257644	0.476769	0.481367	0.365986	0.322138	0.249655	0.20497	0.16294	0.226697	0.133701	0.224107	0.426339	0.348064	1.20043	0.263554	0.607195	0.944792	up	no	0.704203	-0.505936	0.13368	0.522496	down	no	0.474451	-1.07567	0.00491593	0.042337	down	no	0.905236	-0.143634	0.444392	0.999998	down	no
AT1G52565	.	GO:0003674(molecular_function);GO:0008150(biological_process);GO:0009507(chloroplast)	NA	cytochrome P450 family protein	1.06054	1.09154	1.54778	1.1502	0.634329	0.885345	1.91985	1.25783	1.0246	3.71014	3.45763	2.94858	1.29452	2.12503	1.44771	0.721615	-0.470698	0.109869	0.678451	down	no	1.13579	0.1837	0.733844	0.923448	up	no	2.73425	1.45115	7.81419e-09	5.88007e-07	up	no	1.31552	0.395638	0.370145	0.999998	up	no
AT1G53035	.	GO:0003674(molecular_function);GO:0008150(biological_process);GO:0009507(chloroplast)	NA	transmembrane protein	0.819715	1.6109	1.47139	2.48289	3.09981	2.88621	4.12634	3.09528	3.35227	1.75945	2.22798	2.29387	1.13871	0.890306	1.20931	2.1704	1.11796	5.39769e-05	0.00518197	up	no	2.70986	1.43822	7.18729e-08	7.57266e-06	up	no	1.60976	0.686846	0.0354464	0.180679	up	no	0.829913	-0.268968	0.230028	0.999998	down	no
AT1G53070	F8L10.7	GO:0005576(extracellular region);GO:0005618(cell wall);GO:0005829(cytosol);GO:0080167(response to karrikin)	NA	Legume lectin family protein	1.85583	1.80563	2.09464	2.34771	2.46809	2.6794	3.28852	2.51581	2.97604	4.01241	4.5336	4.50577	2.12235	2.74038	4.08969	1.30213	0.380875	0.0958575	0.646006	up	no	1.5254	0.609189	0.00481129	0.0759416	up	no	2.26747	1.18108	1.66543e-10	2.03023e-08	up	no	1.55529	0.637185	0.0423489	0.943648	up	no
AT1G53233	.	GO:0003674(molecular_function);GO:0005575(cellular_component);GO:0008150(biological_process)	NA	other RNA	0.025079	0.055092	0.086889	0.286357	0.239017	0.156406	0.093545	0.110656	0.181188	0.243025	0.074402	0.249253	0.072851	0.169788	0.272653	4.08105	2.02894	0.000518485	0.0323374	up	no	2.30689	1.20595	0.0749918	0.389297	up	no	3.39207	1.76217	0.0130027	0.0880103	up	no	3.08447	1.62502	0.0267418	0.808736	up	no
AT1G05010	ACO4	GO:0005576(extracellular region);GO:0005737(cytoplasm);GO:0005829(cytosol);GO:0009620(response to fungus);GO:0009693(ethylene biosynthetic process);GO:0009815(1-aminocyclopropane-1-carboxylate oxidase activity);GO:0051213(dioxygenase activity);GO:0055114(oxidation-reduction process);GO:0071398(cellular response to fatty acid)	00270(Cysteine and methionine metabolism)	ethylene-forming enzyme	2.29196	2.89361	2.85903	5.8102	4.66964	4.49489	7.36767	6.81599	6.67954	5.21119	4.71683	5.56067	2.02401	3.51863	4.54383	1.86146	0.896438	2.70246e-07	4.7172e-05	up	no	2.59344	1.37487	2.96284e-21	1.40751e-18	up	no	1.92535	0.945122	1.206e-09	1.17287e-07	up	no	1.25382	0.326328	0.480935	0.999998	up	no
AT1G53560	F22G10.10	NA	03010(Ribosome)	Ribosomal protein L18ae family	2.51479	3.75093	4.06554	5.22167	5.16514	4.12868	10.3695	7.09414	6.5477	7.05232	7.42556	7.64961	2.17024	5.69305	7.33305	1.40501	0.490576	0.0413467	0.46916	up	no	2.32415	1.2167	4.938e-07	4.39839e-05	up	no	2.1418	1.09882	8.64304e-08	4.80072e-06	up	no	1.47091	0.556707	0.253711	0.999998	up	no
AT1G53885	FLZ17	GO:0003674(molecular_function);GO:0005739(mitochondrion);GO:0071368(cellular response to cytokinin stimulus)	NA	Protein of unknown function (DUF581)	1.01466	1.20206	1.3263	2.70349	2.18519	2.10671	3.59772	2.90467	2.4111	2.14262	2.04485	2.04909	1.26015	1.25379	1.59818	1.97441	0.981422	0.000303452	0.0218104	up	no	2.51579	1.33101	7.45493e-07	6.34794e-05	up	no	1.76024	0.81577	0.00304601	0.0293479	up	no	1.16063	0.214902	0.76581	0.999998	up	no
AT1G53903	FLZ18	GO:0005739(mitochondrion)	NA	Protein of unknown function (DUF581)	1.00012	0.83614	1.27507	2.7248	2.21184	2.05716	3.52376	2.77459	2.42616	2.08849	2.02362	2.0647	1.26324	1.26613	1.59355	2.24785	1.16855	9.01596e-05	0.0080251	up	no	2.80411	1.48754	3.19949e-07	2.9368e-05	up	no	1.98527	0.989333	0.00108623	0.0131612	up	no	1.32513	0.406137	0.361295	0.999998	up	no
AT1G54030	ERMO3	GO:0005622(intracellular);GO:0005773(vacuole);GO:0005783(endoplasmic reticulum);GO:0006886(intracellular protein transport);GO:0007029(endoplasmic reticulum organization);GO:0009506(plasmodesma);GO:0009507(chloroplast);GO:0009705(plant-type vacuole membrane);GO:0010168(ER body);GO:0016788(hydrolase activity, acting on ester bonds);GO:0032527(protein exit from endoplasmic reticulum)	00901(Indole alkaloid biosynthesis)	GDSL-like Lipase/Acylhydrolase superfamily protein	14.3469	18.6173	22.4048	28.7602	31.2209	28.0738	33.5703	37.0121	36.1844	39.4035	36.5437	45.2346	18.0376	26.6603	35.9994	1.59033	0.669325	2.56058e-05	0.0027421	up	no	1.92828	0.947312	3.91652e-09	5.64104e-07	up	no	2.18862	1.13002	1.7291e-12	3.06448e-10	up	no	1.45745	0.543444	0.0626037	0.999998	up	no
AT1G54040	ESP	GO:0005515(protein binding);GO:0005634(nucleus);GO:0005737(cytoplasm);GO:0005829(cytosol);GO:0009507(chloroplast);GO:0009753(response to jasmonic acid);GO:0010150(leaf senescence);GO:0019762(glucosinolate catabolic process);GO:0030234(enzyme regulator activity);GO:0042742(defense response to bacterium);GO:0080028(nitrile biosynthetic process);GO:0080028(nitrile biosynthetic process)	NA	epithiospecifier protein	0.27732	0.179718	0.352128	0.280077	0.466046	0.263751	0.332134	0.168466	0.408001	0.956731	0.418148	0.784831	0.435592	0.390218	0.887849	1.24804	0.319668	0.581515	0.940997	up	no	1.12289	0.167211	0.885016	0.968026	up	no	2.66905	1.41633	0.00134477	0.0155146	up	no	2.11781	1.08257	0.0296694	0.841446	up	no
AT1G54070	F15I1.15	GO:0003674(molecular_function);GO:0005634(nucleus);GO:0008150(biological_process)	NA	Dormancy/auxin associated family protein	174.533	93.9319	86.9146	113.669	75.4395	86.9886	104.177	83.4943	61.7885	57.6343	60.8578	40.7087	138.84	89.0208	68.9858	0.77691	-0.364181	0.286638	0.893555	down	no	0.701953	-0.510553	0.168441	0.584673	down	no	0.447975	-1.15851	0.00347786	0.0323345	down	no	0.835296	-0.259641	0.469124	0.999998	down	no
AT1G54217	.	GO:0005739(mitochondrion);GO:0005739(mitochondrion)	NA	Ribosomal protein L18ae family	7.63014	2.214	3.7178	2.89958	4.79486	3.64405	2.64363	5.01638	1.72729	0.991425	1.28899	1.19757	5.04197	4.03319	1.65282	0.836053	-0.258334	0.561445	0.936009	down	no	0.69218	-0.530781	0.36848	0.802886	down	no	0.256452	-1.96324	0.000301347	0.00476687	down	no	0.791036	-0.338185	0.513118	0.999998	down	no
AT1G54870	CHLADR	GO:0008106(alcohol dehydrogenase (NADP+) activity);GO:0009507(chloroplast);GO:0016491(oxidoreductase activity);GO:0055114(oxidation-reduction process)	00061(Fatty acid biosynthesis);01040(Biosynthesis of unsaturated fatty acids);00780(Biotin metabolism);00333(Prodigiosin biosyntheses)	NAD(P)-binding Rossmann-fold superfamily protein	26.2786	28.1466	31.4141	41.169	44.7057	34.4073	55.4882	41.3964	47.0023	65.3976	51.1571	60.6891	27.6489	43.6291	54.0307	1.40125	0.486711	0.0014984	0.0694456	up	no	1.67624	0.745226	2.14278e-07	2.05026e-05	up	no	2.06483	1.04603	3.18351e-16	9.84169e-14	up	no	1.45981	0.545777	0.0404931	0.92813	up	no
AT1G56210	ATHMP10	GO:0005634(nucleus);GO:0030001(metal ion transport)	NA	Heavy metal transport/detoxification superfamily protein	0.523535	0.628776	0.509509	0.569702	0.294397	0.800833	0.458459	0.429345	0.728251	1.11044	1.39963	0.920613	0.68636	0.607475	0.774798	1.00187	0.00269913	0.855832	0.980482	up	no	0.972461	-0.0402878	0.716312	0.914798	down	no	2.06441	1.04573	0.000639252	0.00864499	up	no	1.2448	0.315914	0.502795	0.999998	up	no
AT1G05300	ZIP5	GO:0005385(zinc ion transmembrane transporter activity);GO:0005576(extracellular region);GO:0005886(plasma membrane);GO:0009507(chloroplast);GO:0016020(membrane);GO:0046873(metal ion transmembrane transporter activity);GO:0071577(zinc ion transmembrane transport);GO:0098655(cation transmembrane transport);GO:0098655(cation transmembrane transport)	NA	zinc transporter 5 precursor	0.698126	1.01312	0.81005	1.63394	1.68726	1.63933	1.8278	2.2379	1.91842	0.61155	0.628499	0.706908	0.488584	1.11805	1.41193	1.96745	0.976326	2.57961e-06	0.000361158	up	no	2.37343	1.24697	8.11152e-09	1.10374e-06	up	no	0.772204	-0.372947	0.0253247	0.143234	down	no	1.19723	0.259696	0.767455	0.999998	up	no
AT1G56300	DJC53	GO:0005634(nucleus);GO:0005737(cytoplasm);GO:0010583(response to cyclopentenone);GO:1900034(regulation of cellular response to heat)	NA	Chaperone DnaJ-domain superfamily protein	10.7437	6.60652	7.54526	25.8538	22.3803	18.923	34.2222	26.3605	23.5041	10.9408	9.48003	10.5499	4.03956	4.89172	4.80183	2.69755	1.43165	2.31982e-10	7.25107e-08	up	no	3.37759	1.756	1.21752e-13	3.39877e-11	up	no	1.24403	0.315022	0.415546	0.765274	up	no	0.55163	-0.858226	1.1894e-05	0.00627023	down	no
AT1G05340	ATHCYSTM1	GO:0005515(protein binding);GO:0005634(nucleus);GO:0005737(cytoplasm);GO:0005886(plasma membrane);GO:0008150(biological_process)	NA	cysteine-rich transmembrane module 1	4.09084	4.00047	2.92486	12.9802	9.69863	10.293	20.205	14.0773	15.4517	7.99103	8.52367	10.3284	2.41664	3.24548	4.70453	2.99303	1.58161	3.52054e-14	1.89271e-11	up	no	4.51464	2.17461	5.68124e-25	3.27312e-22	up	no	2.4367	1.28493	8.51957e-09	6.34002e-07	up	no	0.941039	-0.0876736	0.340259	0.999998	down	no
AT1G57750	CYP96A15	GO:0005506(iron ion binding);GO:0005576(extracellular region);GO:0005783(endoplasmic reticulum);GO:0010025(wax biosynthetic process);GO:0016705(oxidoreductase activity, acting on paired donors, with incorporation or reduction of molecular oxygen);GO:0020037(heme binding);GO:0055114(oxidation-reduction process);GO:0080133(midchain alkane hydroxylase activity)	00073(Cutin, suberine and wax biosynthesis)	cytochrome P450, family 96, subfamily A, polypeptide 15	0.673053	0.484703	1.00539	0.599409	0.706849	0.897629	0.877202	0.926026	1.4616	1.0182	0.931438	1.34634	1.56195	2.11091	2.14181	1.01883	0.0269172	0.910042	0.991643	up	no	1.5093	0.593875	0.109051	0.472709	up	no	1.52369	0.607574	0.105362	0.370591	up	no	2.68806	1.42657	3.49168e-06	0.00233686	up	yes
AT1G57990	ATPUP18	GO:0005345(purine nucleobase transmembrane transporter activity);GO:0005886(plasma membrane);GO:0006863(purine nucleobase transport);GO:0009507(chloroplast);GO:0015211(purine nucleoside transmembrane transporter activity);GO:0016020(membrane)	NA	purine permease 18	1.41668	1.77172	2.90132	4.02961	4.80663	3.36762	3.72133	4.02891	3.74536	3.6092	2.27727	3.85893	1.09062	2.02607	2.87152	2.00401	1.00289	0.000113587	0.00966244	up	no	1.8877	0.916633	0.000277136	0.00962087	up	no	1.6003	0.678345	0.03442	0.17736	up	no	0.983329	-0.0242535	0.603427	0.999998	down	no
AT1G58170	DIR19	GO:0009507(chloroplast)	00970(Aminoacyl-tRNA biosynthesis)	Disease resistance-responsive (dirigent-like protein) family protein	1.37984	3.13665	2.21298	4.39177	2.38582	3.80707	5.80014	2.81257	2.68046	6.06907	4.76684	7.62378	2.53721	5.65226	7.99667	1.57288	0.65341	0.0501725	0.511253	up	no	1.67817	0.746886	0.0496626	0.309416	up	no	2.74311	1.45581	9.772e-07	3.85994e-05	up	no	2.40526	1.26619	0.00256672	0.260729	up	no
AT1G58270	ZW9	GO:0005634(nucleus);GO:0009506(plasmodesma)	NA	TRAF-like family protein	2.12159	2.55022	2.19376	4.14573	3.8611	3.65338	6.14468	4.25266	4.17434	1.98783	1.63962	1.83555	1.54406	2.74403	4.29553	1.69836	0.764141	5.13292e-06	0.000669796	up	no	2.12243	1.08571	9.47331e-08	9.75355e-06	up	no	0.795708	-0.329689	0.0052602	0.0447441	down	no	1.25024	0.322205	0.585217	0.999998	up	no
AT1G60160	;KT12	GO:0005634(nucleus);GO:0005739(mitochondrion);GO:0006813(potassium ion transport);GO:0015079(potassium ion transmembrane transporter activity);GO:0016020(membrane);GO:0048825(cotyledon development);GO:0071805(potassium ion transmembrane transport)	NA	Potassium transporter family protein	1.07931	0.990464	1.2801	1.23377	1.63481	1.2384	1.42692	0.979659	1.28693	0.444939	0.488546	0.655473	0.628759	0.902475	0.867499	1.22601	0.293972	0.254123	0.868653	up	no	1.10258	0.140886	0.767434	0.938745	up	no	0.474334	-1.07602	4.17672e-08	2.56887e-06	down	no	0.716067	-0.481833	0.00193266	0.226906	down	no
AT1G60240	T13D8.13	GO:0003700(DNA-binding transcription factor activity);GO:0005739(mitochondrion);GO:0006355(regulation of transcription, DNA-templated)	NA	NAC (No Apical Meristem) domain transcriptional regulator superfamily protein	59.7811	50.5596	42.0363	42.8823	37.4913	38.3229	39.3769	36.7323	30.1354	26.1787	28.1738	20.8286	59.222	33.4195	29.0617	0.778966	-0.360367	0.00980846	0.242453	down	no	0.697248	-0.520257	0.00105288	0.0265669	down	no	0.493389	-1.0192	3.26136e-09	2.67859e-07	down	no	0.798699	-0.324277	0.157202	0.999998	down	no
AT1G60680	AGD2	GO:0005737(cytoplasm);GO:0016491(oxidoreductase activity);GO:0055114(oxidation-reduction process)	00750(Vitamin B6 metabolism)	NAD(P)-linked oxidoreductase superfamily protein	0.128699	0.142484	0.099758	0.174392	0.210452	0.30656	0.316607	0.472823	0.334839	0.275847	0.342815	0.545865	0.094201	0.186745	0.091784	1.86392	0.898339	0.125583	0.707419	up	no	3.03086	1.59973	0.000967158	0.0250131	up	no	3.13939	1.65048	0.00137769	0.0158132	up	no	1.00482	0.0069412	0.813343	0.999998	up	no
AT1G60740	PRXIID	GO:0005737(cytoplasm);GO:0005886(plasma membrane);GO:0008379(thioredoxin peroxidase activity);GO:0034599(cellular response to oxidative stress);GO:0042744(hydrogen peroxide catabolic process);GO:0045454(cell redox homeostasis)	NA	Thioredoxin superfamily protein	836.907	574.193	537.768	468.313	467.452	476.361	473.541	475.339	360.165	289.621	348.178	233.29	668.659	371.152	282.623	0.724588	-0.464768	0.00411786	0.138467	down	no	0.671695	-0.574122	0.001621	0.0360372	down	no	0.446972	-1.16174	7.96863e-09	5.97958e-07	down	no	0.678566	-0.55944	0.202751	0.999998	down	no
AT1G61070	LCR66	GO:0005576(extracellular region);GO:0006952(defense response)	NA	low-molecular-weight cysteine-rich 66	2.4979	1.04599	3.01916	0.266018	0.217063	3.14086	1.08112	0.89245	0.775334	1.06347	0.716221	0.394498	0.543588	0.111474	0.917674	0.552174	-0.856804	0.439112	0.932079	down	no	0.418847	-1.25551	0.000885788	0.0234232	down	no	0.331278	-1.59389	0.000252608	0.00411203	down	no	0.239635	-2.06109	0.000222382	0.0574899	down	no
AT1G61130	SCPL32	GO:0004185(serine-type carboxypeptidase activity);GO:0005576(extracellular region);GO:0005773(vacuole)	NA	serine carboxypeptidase-like 32	5.05354	5.22942	5.83971	8.66303	7.20911	9.05723	11.6052	12.7961	12.6043	13.7561	14.1656	16.3877	6.6059	8.49812	8.93274	1.54623	0.628755	3.09193e-05	0.00323401	up	no	2.29526	1.19866	4.07022e-19	1.72208e-16	up	no	2.74827	1.45852	1.15939e-29	1.11546e-26	up	no	1.49087	0.576152	0.00118513	0.165096	up	no
AT1G05560	UGT1	GO:0005515(protein binding);GO:0005794(Golgi apparatus);GO:0008194(UDP-glycosyltransferase activity);GO:0009507(chloroplast);GO:0009524(phragmoplast);GO:0009751(response to salicylic acid);GO:0010294(abscisic acid glucosyltransferase activity);GO:0016757(transferase activity, transferring glycosyl groups);GO:0016758(transferase activity, transferring hexosyl groups);GO:0035251(UDP-glucosyltransfe…	NA	UDP-glucosyltransferase 75B1	0.888678	0.875629	1.25288	1.07607	1.06527	0.965231	2.02757	2.11565	1.46391	2.97362	1.68027	2.49904	0.872336	1.18777	1.13557	1.02962	0.0421184	0.938237	0.996389	up	no	1.8584	0.894057	0.000477113	0.0148668	up	no	2.37072	1.24533	3.77376e-06	0.000124585	up	no	1.05915	0.0829133	0.82407	0.999998	up	no
AT1G61520	LHCA3	GO:0003729(mRNA binding);GO:0005515(protein binding);GO:0005634(nucleus);GO:0009409(response to cold);GO:0009416(response to light stimulus);GO:0009507(chloroplast);GO:0009534(chloroplast thylakoid);GO:0009535(chloroplast thylakoid membrane);GO:0009579(thylakoid);GO:0009644(response to high light intensity);GO:0009645(response to low light intensity stimulus);GO:0009768(photosynthesis, light harv…	00196(Photosynthesis - antenna proteins);00196(Photosynthesis - antenna proteins)	photosystem I light harvesting complex gene 3	9.97769	19.8555	22.7301	11.9764	17.7093	17.0878	14.0695	15.7156	17.9874	7.6	6.99414	7.18844	11.5993	17.06	17.338	0.889851	-0.168364	0.385244	0.932079	down	no	0.908856	-0.137877	0.404428	0.821152	down	no	0.414407	-1.27088	7.57657e-10	7.91105e-08	down	no	0.875085	-0.192506	0.20435	0.999998	down	no
AT1G61680	ATTPS14	GO:0000287(magnesium ion binding);GO:0009507(chloroplast);GO:0010333(terpene synthase activity);GO:0016114(terpenoid biosynthetic process);GO:0034007(S-linalool synthase activity);GO:0043693(monoterpene biosynthetic process);GO:0043693(monoterpene biosynthetic process)	00902(Monoterpenoid biosynthesis);00902(Monoterpenoid biosynthesis)	terpene synthase 14	31.5748	28.9684	39.0139	33.5187	24.5826	23.0281	29.0813	23.9099	23.118	17.2167	14.252	16.6195	31.644	24.3355	27.7374	0.814903	-0.2953	0.0290103	0.405104	down	no	0.764478	-0.387453	0.00151066	0.0342389	down	no	0.483022	-1.04984	3.96593e-18	1.61876e-15	down	no	0.840893	-0.250005	0.0524646	0.997366	down	no
AT1G61800	ATGPT2	GO:0005315(inorganic phosphate transmembrane transporter activity);GO:0005774(vacuolar membrane);GO:0005794(Golgi apparatus);GO:0009507(chloroplast);GO:0009624(response to nematode);GO:0009643(photosynthetic acclimation);GO:0009744(response to sucrose);GO:0009749(response to glucose);GO:0010109(regulation of photosynthesis);GO:0015120(phosphoglycerate transmembrane transporter activity);GO:001515…	NA	glucose-6-phosphate/phosphate translocator 2	28.5859	54.8255	46.7108	51.1953	37.0751	42.8151	29.8717	36.6802	38.8955	98.2232	100.332	102.499	53.0282	74.4695	84.762	1.0074	0.0106407	0.828081	0.976061	up	no	0.810372	-0.303343	0.0711338	0.378499	down	no	2.31362	1.21015	7.98569e-10	8.21093e-08	up	no	1.63123	0.705963	0.00752755	0.496044	up	no
AT1G05580	ATCHX23	GO:0005451(monovalent cation:proton antiporter activity);GO:0005634(nucleus);GO:0005783(endoplasmic reticulum);GO:0006812(cation transport);GO:0006814(sodium ion transport);GO:0006885(regulation of pH);GO:0010183(pollen tube guidance);GO:0012505(endomembrane system);GO:0015385(sodium:proton antiporter activity);GO:0015672(monovalent inorganic cation transport);GO:0071805(potassium ion transmembra…	NA	cation/H+ exchanger 23	172.772	147.317	121.722	123.663	111.535	131.223	121.683	121.829	94.5653	61.0704	79.1096	50.8289	166.776	94.9457	70.8052	0.829361	-0.269928	0.0373873	0.451257	down	no	0.765207	-0.386077	0.0101642	0.121944	down	no	0.432332	-1.20979	1.61756e-10	1.99887e-08	down	no	0.752645	-0.409958	0.109664	0.999998	down	no
AT1G62180	APR_2	GO:0000103(sulfate assimilation);GO:0004604(phosphoadenylyl-sulfate reductase (thioredoxin) activity);GO:0009507(chloroplast);GO:0009570(chloroplast stroma);GO:0009973(adenylyl-sulfate reductase activity);GO:0016671(oxidoreductase activity, acting on a sulfur group of donors, disulfide as acceptor);GO:0019379(sulfate assimilation, phosphoadenylyl sulfate reduction by phosphoadenylyl-sulfate reduc…	00920(Sulfur metabolism)	5'adenylylphosphosulfate reductase 2	3.14728	4.46659	5.16594	3.2862	3.34916	2.75449	1.99058	1.86789	2.22097	3.76974	3.96006	4.25602	3.33963	4.22491	5.22247	0.734741	-0.444693	0.00587884	0.175199	down	no	0.475706	-1.07186	4.34769e-10	7.17847e-08	down	no	0.937872	-0.0925374	0.225933	0.577164	down	no	1.00056	0.000813133	0.50314	0.999998	up	no
AT1G62280	SLAH1	GO:0005886(plasma membrane);GO:0006821(chloride transport);GO:0006873(cellular ion homeostasis);GO:0008308(voltage-gated anion channel activity);GO:0009414(response to water deprivation);GO:0009651(response to salt stress);GO:1901529(positive regulation of anion channel activity)	NA	SLAC1 homologue 1	1.15471	1.12004	1.4565	3.16154	2.23754	2.34037	4.10992	2.96086	1.92233	1.13098	1.29207	0.94826	0.859363	1.04153	0.999046	2.07422	1.05257	3.31972e-06	0.000441769	up	no	2.41021	1.26916	1.20838e-05	0.000736314	up	no	0.903529	-0.146357	0.256802	0.615425	down	no	0.777202	-0.363639	0.0231571	0.768194	down	no
AT1G62560	FMO GS-OX3	GO:0004499(N,N-dimethylaniline monooxygenase activity);GO:0009507(chloroplast);GO:0019761(glucosinolate biosynthetic process);GO:0050660(flavin adenine dinucleotide binding);GO:0050661(NADP binding);GO:0055114(oxidation-reduction process);GO:0080102(3-methylthiopropyl glucosinolate S-oxygenase activity);GO:0080103(4-methylthiopropyl glucosinolate S-oxygenase activity);GO:0080104(5-methylthiopropy…	00380(Tryptophan metabolism)	flavin-monooxygenase glucosinolate S-oxygenase 3	2.41648	2.78415	2.48673	2.94819	1.77299	3.11051	2.2526	2.67824	2.5301	1.685	1.71349	2.04907	5.35752	6.36557	6.09463	1.01877	0.026835	0.850394	0.979307	up	no	0.970547	-0.0431302	0.454482	0.839733	down	no	0.708639	-0.496878	3.85499e-05	0.000859683	down	no	2.3178	1.21275	3.06096e-15	2.74323e-11	up	yes
AT1G62570	FMO GS-OX4	GO:0004499(N,N-dimethylaniline monooxygenase activity);GO:0005634(nucleus);GO:0019761(glucosinolate biosynthetic process);GO:0050660(flavin adenine dinucleotide binding);GO:0050661(NADP binding);GO:0055114(oxidation-reduction process);GO:0080103(4-methylthiopropyl glucosinolate S-oxygenase activity);GO:0080107(8-methylthiopropyl glucosinolate S-oxygenase activity)	00380(Tryptophan metabolism)	flavin-monooxygenase glucosinolate S-oxygenase 4	3.19568	4.45139	3.40092	7.8622	7.29884	7.10654	10.3957	7.46192	8.5421	2.12535	2.31133	2.51591	2.08452	2.62382	3.075	2.01553	1.01116	3.33995e-10	1.02024e-07	up	no	2.38955	1.25674	3.67931e-12	8.48735e-10	up	no	0.629308	-0.668162	2.25614e-06	7.85248e-05	down	no	0.704503	-0.505323	0.00045536	0.0906875	down	no
AT1G63180	UGE3	GO:0003723(RNA binding);GO:0003978(UDP-glucose 4-epimerase activity);GO:0005829(cytosol);GO:0006012(galactose metabolic process);GO:0006364(rRNA processing);GO:0009555(pollen development);GO:0033358(UDP-L-arabinose biosynthetic process);GO:0045227(capsule polysaccharide biosynthetic process);GO:0046983(protein dimerization activity);GO:0050373(UDP-arabinose 4-epimerase activity)	00052(Galactose metabolism);00520(Amino sugar and nucleotide sugar metabolism)	UDP-D-glucose/UDP-D-galactose 4-epimerase 3	26.3094	28.865	26.6241	38.648	41.5553	38.7284	67.0756	55.3722	56.6772	57.6298	43.0371	60.8378	23.8461	35.6023	47.7393	1.45396	0.539986	2.01012e-05	0.00223281	up	no	2.18983	1.13082	5.15263e-19	2.14651e-16	up	no	1.97442	0.98143	3.60327e-10	4.16604e-08	up	no	1.31039	0.389992	0.236008	0.999998	up	no
AT1G63310	F9N12.7	GO:0003674(molecular_function);GO:0005634(nucleus);GO:0008150(biological_process)	NA	hypothetical protein	0.169928	0.241153	0.180207	0.241664	0.293474	0.577659	0.538688	0.561819	0.583572	0.202049	0.511795	0.540112	0.203336	0.516824	0.68091	1.88199	0.912258	0.149798	0.74624	up	no	2.84815	1.51003	0.00125513	0.0299176	up	no	2.12072	1.08455	0.0892039	0.332434	up	no	2.36952	1.2446	0.0485297	0.975847	up	no
AT1G63480	AHL12	GO:0003680(AT DNA binding);GO:0005515(protein binding);GO:0005634(nucleus);GO:0043621(protein self-association)	NA	AT hook motif DNA-binding family protein	0.527651	0.627711	0.470951	0.860996	0.632074	0.757264	1.05095	1.08672	1.51358	1.2815	1.09753	1.18841	0.576915	0.490336	0.61903	1.3837	0.468534	0.122131	0.700748	up	no	2.24511	1.16679	1.66783e-05	0.000966346	up	no	2.19357	1.13328	3.08619e-06	0.000104315	up	no	1.03687	0.05224	0.767462	0.999998	up	no
AT1G63880	RLM1B	GO:0007165(signal transduction);GO:0009507(chloroplast);GO:0043531(ADP binding);GO:0050135(NAD(P)+ nucleosidase activity);GO:0050832(defense response to fungus);GO:0061809(NAD+ nucleotidase, cyclic ADP-ribose generating)	NA	Disease resistance protein (TIR-NBS-LRR class) family	1.64895	1.97207	1.53697	1.59237	1.17703	1.26209	0.833215	0.769587	0.746625	1.14199	0.978734	1.39281	2.18038	2.19276	2.16561	0.781601	-0.355496	0.0175759	0.32511	down	no	0.455493	-1.1345	8.15239e-13	2.06309e-10	down	no	0.681185	-0.553882	0.000136885	0.0024832	down	no	1.26769	0.342207	0.210043	0.999998	up	no
AT1G64380	ERF61	GO:0003700(DNA-binding transcription factor activity);GO:0005634(nucleus);GO:0006355(regulation of transcription, DNA-templated);GO:0010200(response to chitin)	NA	Integrase-type DNA-binding superfamily protein	1.2146	1.09372	1.50608	3.00829	2.18504	2.27467	3.15379	3.25768	3.10788	2.47784	2.42266	2.43999	1.00292	1.26131	1.01197	1.95785	0.969268	1.70627e-05	0.00195175	up	no	2.49564	1.31941	9.76901e-12	2.1162e-09	up	no	1.92442	0.944421	5.70704e-06	0.000176715	up	no	0.858904	-0.219432	0.121413	0.999998	down	no
AT1G64890	F13O11.19	GO:0009507(chloroplast)	NA	Major facilitator superfamily protein	3.3371	4.94378	3.52222	8.23854	8.38999	8.33213	7.92293	8.29032	9.32025	2.82018	2.51824	3.35624	2.5529	2.9194	3.34694	2.11476	1.08049	3.07481e-10	9.50046e-08	up	no	2.16329	1.11323	1.48601e-09	2.31787e-07	up	no	0.736643	-0.440963	0.00211807	0.0222799	down	no	0.747197	-0.420439	0.00298529	0.283953	down	no
AT1G65970	TPX2	GO:0005737(cytoplasm);GO:0008379(thioredoxin peroxidase activity);GO:0034599(cellular response to oxidative stress);GO:0042744(hydrogen peroxide catabolic process);GO:0045454(cell redox homeostasis)	NA	thioredoxin-dependent peroxidase 2	1044.96	653.198	644.119	563.805	535.91	522.285	556.122	524.665	387.594	381.459	425.838	292.782	800.037	452.562	357.512	0.692489	-0.530137	0.0026799	0.105474	down	no	0.626904	-0.673684	0.000792301	0.0215478	down	no	0.469662	-1.0903	1.60356e-07	8.21259e-06	down	no	0.687413	-0.540751	0.222152	0.999998	down	no
AT1G66120	ATAAE11	GO:0009507(chloroplast);GO:0019605(butyrate metabolic process);GO:0047760(butyrate-CoA ligase activity)	NA	AMP-dependent synthetase and ligase family protein	3.5766	3.73387	4.05356	3.06769	2.77595	2.715	1.52355	1.36924	0.983585	0.703031	1.17432	0.740949	3.69098	3.87369	4.29115	0.753135	-0.40902	0.000496906	0.0315776	down	no	0.341109	-1.55169	1.18578e-17	4.45954e-15	down	no	0.230403	-2.11777	2.86526e-23	1.97916e-20	down	no	1.04328	0.0611219	0.594279	0.999998	up	no
AT1G66130	NIGR1	GO:0005634(nucleus);GO:0005829(cytosol);GO:0016491(oxidoreductase activity)	NA	NAD(P)-binding Rossmann-fold superfamily protein	1.00479	0.992513	1.08458	0.852255	0.721132	0.79099	0.614353	0.540191	0.857223	0.474497	0.459197	0.372083	0.826699	1.61826	1.2973	0.767186	-0.382352	0.0517446	0.516313	down	no	0.652772	-0.615349	0.00922578	0.115016	down	no	0.423694	-1.2389	6.83703e-08	3.88571e-06	down	no	1.21427	0.280094	0.625788	0.999998	up	no
AT1G66210	SBT3.16	GO:0004252(serine-type endopeptidase activity);GO:0005576(extracellular region)	NA	Subtilisin-like serine endopeptidase family protein	68.082	55.3647	43.1578	52.9746	41.2005	48.8836	55.0216	45.7717	33.9311	26.6026	30.3564	18.7712	69.2572	42.6211	30.4001	0.858672	-0.21982	0.112957	0.685574	down	no	0.808648	-0.306416	0.0682404	0.370824	down	no	0.454551	-1.13749	2.8906e-08	1.85847e-06	down	no	0.853989	-0.227711	0.29541	0.999998	down	no
AT1G66360	CAR2	GO:0005096(GTPase activator activity);GO:0005543(phospholipid binding);GO:0005634(nucleus);GO:0005886(plasma membrane);GO:0009789(positive regulation of abscisic acid-activated signaling pathway);GO:0043547(positive regulation of GTPase activity)	NA	Calcium-dependent lipid-binding (CaLB domain) family protein	12.5227	7.28074	12.7658	14.6549	11.4424	9.52849	15.9844	11.0262	11.2618	27.9882	21.3857	22.2916	10.3154	11.4256	16.232	1.09385	0.129414	0.82416	0.976061	up	no	1.17511	0.232795	0.559101	0.862178	up	no	2.2004	1.13777	8.22626e-06	0.000238287	up	no	1.16592	0.221467	0.78683	0.999998	up	no
AT1G66725	MIR163	GO:0003674(molecular_function);GO:0005575(cellular_component);GO:0035195(gene silencing by miRNA)	NA	MIR163; miRNA	2.97395	4.0792	6.98427	2.00677	1.68807	2.10027	2.20314	1.99433	1.80336	2.43865	2.12775	3.80162	3.4743	5.39029	5.41266	0.412833	-1.27637	3.16677e-06	0.00042563	down	no	0.427488	-1.22604	5.97832e-06	0.00040776	down	no	0.596123	-0.746319	0.00587279	0.0486941	down	no	1.01709	0.0244411	0.721921	0.999998	up	no
AT1G67480	LAO1	GO:0005737(cytoplasm);GO:0005737(cytoplasm)	NA	Galactose oxidase/kelch repeat superfamily protein	51.8726	38.0575	35.1379	34.4792	28.4792	30.9441	33.7284	29.2605	22.4709	21.995	22.7983	16.0429	47.197	29.0378	21.9892	0.750812	-0.413477	0.00680996	0.192907	down	no	0.683306	-0.549396	0.00207214	0.0435632	down	no	0.486425	-1.03971	2.72985e-08	1.77203e-06	down	no	0.785365	-0.348565	0.139813	0.999998	down	no
AT1G67810	SUFE2	GO:0008047(enzyme activator activity);GO:0009507(chloroplast);GO:0016226(iron-sulfur cluster assembly);GO:0051176(positive regulation of sulfur metabolic process)	00760(Nicotinate and nicotinamide metabolism)	sulfur E2	29.3307	18.6918	15.1828	18.7302	13.6819	15.074	17.5617	14.2913	11.6261	9.20153	10.3951	7.05092	21.316	14.739	11.7727	0.751301	-0.412537	0.0397078	0.459485	down	no	0.687903	-0.539723	0.013121	0.142858	down	no	0.421603	-1.24604	2.10982e-07	1.04287e-05	down	no	0.756703	-0.402201	0.100361	0.999998	down	no
AT1G68050	ADO3	GO:0005515(protein binding);GO:0005634(nucleus);GO:0005829(cytosol);GO:0006355(regulation of transcription, DNA-templated);GO:0006511(ubiquitin-dependent protein catabolic process);GO:0007623(circadian rhythm);GO:0009637(response to blue light);GO:0009911(positive regulation of flower development);GO:0010468(regulation of gene expression);GO:0016567(protein ubiquitination);GO:0019005(SCF ubiquiti…	04712(Circadian rhythm - plant)	flavin-binding, kelch repeat, f box 1	3.48695	2.83913	2.79886	16.12	15.8992	15.0835	17.9198	20.1731	18.211	6.93399	6.73418	6.85372	0.988601	1.00051	1.11361	5.16197	2.36792	1.20187e-49	1.61538e-45	up	no	6.17032	2.62535	3.18524e-53	1.4375e-49	up	no	2.24899	1.16928	1.03097e-10	1.32887e-08	up	no	0.340026	-1.55628	7.25937e-18	1.95175e-13	down	yes
AT1G68290	ATBFN2	GO:0000014(single-stranded DNA endodeoxyribonuclease activity);GO:0003676(nucleic acid binding);GO:0004519(endonuclease activity);GO:0004521(endoribonuclease activity);GO:0005576(extracellular region);GO:0006308(DNA catabolic process);GO:0008309(double-stranded DNA exodeoxyribonuclease activity);GO:0043765(T/G mismatch-specific endonuclease activity);GO:0090305(nucleic acid phosphodiester bond hy…	NA	endonuclease 2	59.1067	91.1479	98.1902	145.187	153.591	148.596	185.182	193.296	189.19	164.643	142.619	172.971	70.6294	96.2834	145.727	1.8007	0.848555	2.82637e-07	4.87024e-05	up	no	2.28489	1.19212	1.20901e-12	2.97615e-10	up	no	1.93296	0.950811	5.89145e-08	3.38868e-06	up	no	1.25839	0.331576	0.41064	0.999998	up	no
AT1G68500	T26J14.7	GO:0005737(cytoplasm)	NA	hypothetical protein	1.78374	1.56494	1.18574	3.54099	4.98865	5.23458	6.59004	4.83084	4.72319	1.72	1.42687	2.62462	0.91969	0.866971	1.36318	3.03549	1.60193	6.88016e-08	1.41674e-05	up	no	3.56033	1.83201	4.43553e-11	8.57895e-09	up	no	1.27281	0.348021	0.53285	0.814991	up	no	0.694649	-0.525645	0.0521908	0.997366	down	no
AT1G68620	CXE6	GO:0005634(nucleus);GO:0016787(hydrolase activity);GO:0071456(cellular response to hypoxia);GO:0080030(methyl indole-3-acetate esterase activity)	04075(Plant hormone signal transduction)	alpha/beta-Hydrolases superfamily protein	0.824209	0.634074	0.838391	0.644891	1.11108	0.745412	1.54629	1.41743	1.79497	3.08535	2.5315	3.5608	0.658961	0.957344	1.24129	1.08913	0.123181	0.864969	0.982298	up	no	2.07199	1.05102	6.33311e-05	0.00291646	up	no	3.99606	1.99858	1.39267e-17	5.06989e-15	up	no	1.24423	0.315254	0.594334	0.999998	up	no
AT1G69050	F4N2.3	GO:0003674(molecular_function);GO:0005739(mitochondrion);GO:0008150(biological_process)	NA	hypothetical protein	26.0467	23.4113	17.8803	28.6611	20.7931	22.7071	30.3639	21.4322	13.8929	9.72598	10.5373	8.5104	28.7094	18.9611	16.537	1.07162	0.0997971	0.915317	0.992282	up	no	0.975508	-0.0357738	0.61967	0.886533	down	no	0.427301	-1.22668	3.00088e-11	4.27729e-09	down	no	0.953505	-0.0686874	0.517759	0.999998	down	no
AT1G69730	T6C23.7	GO:0004674(protein serine/threonine kinase activity);GO:0005509(calcium ion binding);GO:0005576(extracellular region);GO:0005886(plasma membrane);GO:0006468(protein phosphorylation);GO:0007166(cell surface receptor signaling pathway);GO:0016301(kinase activity);GO:0030247(polysaccharide binding)	NA	Wall-associated kinase family protein	0.311336	0.391672	0.496456	0.195585	0.238293	0.249464	0.214271	0.182065	0.184029	0.265964	0.150222	0.158464	0.361422	0.321619	0.234497	0.569706	-0.81171	0.00494443	0.156743	down	no	0.483854	-1.04736	0.000209108	0.00789819	down	no	0.479089	-1.06163	0.000527406	0.00746889	down	no	0.764957	-0.38655	0.130482	0.999998	down	no
AT1G69830	ATAMY3	GO:0004556(alpha-amylase activity);GO:0005509(calcium ion binding);GO:0005576(extracellular region);GO:0005983(starch catabolic process);GO:0009507(chloroplast);GO:0009570(chloroplast stroma);GO:0103025(alpha-amylase activity (releasing maltohexaose))	00500(Starch and sucrose metabolism)	alpha-amylase-like 3	4.16705	5.02576	4.29132	10.1565	8.57552	8.39294	12.684	10.9587	11.0078	6.80895	5.93513	6.50612	3.04322	4.14565	4.60596	2.01162	1.00836	5.93677e-13	2.90157e-10	up	no	2.56972	1.36161	8.1643e-25	4.51169e-22	up	no	1.42762	0.513612	0.000755923	0.0098614	up	no	0.87472	-0.193107	0.0323	0.85853	down	no
AT1G69870	ATNPF2.13	GO:0005886(plasma membrane);GO:0009507(chloroplast);GO:0015706(nitrate transport);GO:0080054(low-affinity nitrate transmembrane transporter activity)	NA	nitrate transporter 1.7	502.567	494.716	690.403	1080.28	1031.86	972.661	1076.59	1208.28	1156.25	910.646	812.975	966.526	447.801	565.239	672.932	1.82783	0.87013	4.76111e-09	1.26716e-06	up	no	2.03896	1.02783	9.18033e-11	1.69105e-08	up	no	1.59399	0.672638	5.39131e-05	0.00113733	up	no	0.998984	-0.001466	0.398949	0.999998	down	no
AT1G69930	ATGSTU11	GO:0004364(glutathione transferase activity);GO:0005737(cytoplasm);GO:0006749(glutathione metabolic process);GO:0009407(toxin catabolic process)	00480(Glutathione metabolism)	glutathione S-transferase TAU 11	0.140143	0.321533	0.167256	0.396367	0.435886	0.472979	0.615349	0.831843	0.606106	1.13529	0.516012	0.833525	0.433911	0.678148	0.750937	2.07531	1.05333	0.0334131	0.431236	up	no	3.26474	1.70697	0.000128742	0.00532227	up	no	3.95087	1.98217	2.9481e-05	0.000694829	up	no	2.96216	1.56665	0.00109942	0.156397	up	no
AT1G70170	AT2-MMP	GO:0004222(metalloendopeptidase activity);GO:0005576(extracellular region);GO:0008270(zinc ion binding);GO:0009651(response to salt stress);GO:0009753(response to jasmonic acid);GO:0030198(extracellular matrix organization);GO:0030574(collagen catabolic process);GO:0031012(extracellular matrix);GO:0031225(anchored component of membrane);GO:0046686(response to cadmium ion);GO:0080186(developmental…	NA	matrix metalloproteinase	36.3791	35.9863	30.6245	27.8857	26.3671	29.7258	24.3416	26.5088	23.2942	13.96	14.6227	11.2443	40.1361	22.6532	17.5462	0.815407	-0.294408	0.00743952	0.203234	down	no	0.719922	-0.474087	0.000141959	0.00575445	down	no	0.386708	-1.37068	1.31481e-20	7.08396e-18	down	no	0.780033	-0.358393	0.138508	0.999998	down	no
AT1G06360	ADS4.2	GO:0005739(mitochondrion);GO:0005789(endoplasmic reticulum membrane);GO:0006636(unsaturated fatty acid biosynthetic process);GO:0009979(16:0 monogalactosyldiacylglycerol desaturase activity);GO:0016717(oxidoreductase activity, acting on paired donors, with oxidation of a pair of donors resulting in the reduction of molecular oxygen to two molecules of water)	NA	Fatty acid desaturase family protein	0.513775	1.33156	1.87662	0.425893	1.00503	0.624928	0.707605	0.473505	0.920935	0.397251	0.547334	0.248587	0.902248	1.16052	0.842114	0.552356	-0.85633	0.0433657	0.480904	down	no	0.564768	-0.82427	0.0362226	0.259481	down	no	0.320576	-1.64126	0.000162167	0.00285531	down	no	0.780471	-0.357583	0.252452	0.999998	down	no
AT1G70640	F5A18.18	GO:0003674(molecular_function);GO:0005634(nucleus);GO:0008150(biological_process)	NA	octicosapeptide/Phox/Bem1p (PB1) domain-containing protein	4.32832	4.20706	3.49765	7.74288	8.72003	7.8491	10.4679	10.9996	10.1988	9.61275	7.79988	9.12021	2.57791	3.01606	4.18215	2.02044	1.01467	1.07979e-07	2.08819e-05	up	no	2.63162	1.39595	1.86714e-14	5.68071e-12	up	no	2.205	1.14078	3.93759e-09	3.17589e-07	up	no	0.81244	-0.299667	0.0438666	0.952307	down	no
AT1G70680	CLO6	GO:0004497(monooxygenase activity);GO:0005509(calcium ion binding);GO:0009507(chloroplast);GO:1990137(plant seed peroxidase activity)	00073(Cutin, suberine and wax biosynthesis)	Caleosin-related family protein	1.18635	0.825924	1.21858	1.86203	1.78815	1.04874	2.48534	1.22462	1.07179	3.21172	2.62397	1.78593	1.00625	1.34337	2.46601	1.45439	0.540412	0.139886	0.731131	up	no	1.48003	0.565622	0.188788	0.61297	up	no	2.35901	1.23818	0.000180547	0.00313185	up	no	1.49051	0.575809	0.240811	0.999998	up	no
AT1G70690	HWI1	GO:0005576(extracellular region);GO:0009506(plasmodesma);GO:0042742(defense response to bacterium);GO:0051707(response to other organism)	NA	Receptor-like protein kinase-related family protein	7.35838	10.7366	11.0552	14.3472	14.2139	14.4043	17.8715	16.687	18.0174	23.236	19.5865	23.4569	9.36033	12.8805	16.6865	1.47393	0.559671	0.000410473	0.0275848	up	no	1.80363	0.8509	5.52969e-08	6.01337e-06	up	no	2.27373	1.18506	3.39778e-14	7.95937e-12	up	no	1.33541	0.417283	0.158394	0.999998	up	no
AT1G06460	ACD31	GO:0005576(extracellular region);GO:0005777(peroxisome)	04141(Protein processing in endoplasmic reticulum)	alpha-crystallin domain 32.1	3.22695	3.53208	3.72514	13.7778	10.1634	11.1301	16.9402	13.2087	12.8422	3.33021	2.66011	2.73473	2.53996	2.97952	2.89253	3.34517	1.74208	1.53422e-29	3.17242e-26	up	no	4.10057	2.03582	3.65272e-41	6.18177e-38	up	no	0.832212	-0.264977	0.0100979	0.0728709	down	no	0.802354	-0.317689	0.00224596	0.243487	down	no
AT1G06475	.	GO:0003674(molecular_function);GO:0008150(biological_process)	NA	transmembrane protein	5.73463	3.1605	6.26062	6.9826	4.70764	4.26551	5.6998	5.29261	5.27044	13.2769	10.9499	11.192	4.10162	3.9098	4.61456	1.05279	0.0742112	0.990694	0.999141	up	no	1.07305	0.101716	0.958049	0.989829	up	no	2.33699	1.22465	1.63418e-05	0.000424933	up	no	0.833082	-0.26347	0.156664	0.999998	down	no
AT1G71870	BIGE1A	GO:0005737(cytoplasm);GO:0015297(antiporter activity);GO:0016020(membrane);GO:0022857(transmembrane transporter activity);GO:0042910(xenobiotic transmembrane transporter activity);GO:0055085(transmembrane transport)	NA	MATE efflux family protein	1.69178	1.33607	1.7205	2.60021	2.88939	2.39616	2.78744	3.51934	3.18656	3.71581	3.51927	3.64648	1.47095	2.11379	1.94002	1.66074	0.731823	0.000742047	0.0411278	up	no	1.99929	0.999489	5.25604e-06	0.000365869	up	no	2.29165	1.19639	7.51279e-10	7.87498e-08	up	no	1.16351	0.218482	0.732641	0.999998	up	no
AT1G71890	ATSUC5	GO:0005737(cytoplasm);GO:0005773(vacuole);GO:0005886(plasma membrane);GO:0005887(integral component of plasma membrane);GO:0005985(sucrose metabolic process);GO:0008506(sucrose:proton symporter activity);GO:0009506(plasmodesma);GO:0015225(biotin transmembrane transporter activity);GO:0015770(sucrose transport);GO:0016020(membrane);GO:0048316(seed development)	NA	Major facilitator superfamily protein	0.170123	0.072432	0.123227	0.47158	0.144328	0.060061	0.496573	0.159154	0.666869	0.038084	0.088981	0.054742	0.127388	0.120445	0.032111	1.84801	0.885973	0.25533	0.869474	up	no	3.6158	1.85432	0.00159335	0.0356275	up	no	0.497036	-1.00858	0.0835462	0.319377	down	no	0.76533	-0.385846	0.486969	0.999998	down	no
AT1G72030	GNAT10	GO:0005737(cytoplasm);GO:0008080(N-acetyltransferase activity)	NA	Acyl-CoA N-acyltransferases (NAT) superfamily protein	4.50427	7.32418	6.54984	3.62607	2.75427	3.76377	2.58848	2.52293	3.00125	2.24467	2.9037	3.08344	5.02715	5.66656	7.82304	0.551962	-0.85736	6.70897e-06	0.000846684	down	no	0.441426	-1.17976	1.8585e-10	3.26782e-08	down	no	0.44791	-1.15872	8.72342e-10	8.76866e-08	down	no	1.00753	0.0108291	0.563588	0.999998	up	no
AT1G72330	ALAA	GO:0001666(response to hypoxia);GO:0004021(L-alanine:2-oxoglutarate aminotransferase activity);GO:0005507(copper ion binding);GO:0005524(ATP binding);GO:0005739(mitochondrion);GO:0009058(biosynthetic process);GO:0030170(pyridoxal phosphate binding);GO:0042853(L-alanine catabolic process);GO:0042853(L-alanine catabolic process)	00710(Carbon fixation in photosynthetic organisms);00250(Alanine, aspartate and glutamate metabolism);00220(Arginine biosynthesis);00220(Arginine biosynthesis)	alanine aminotransferase 2	82.7177	64.3093	48.884	58.354	52.5261	62.0982	69.8873	66.3156	43.0291	27.6082	36.7042	22.9882	70.7967	45.2209	31.5349	0.882943	-0.179608	0.188229	0.803014	down	no	0.914865	-0.128369	0.344778	0.787267	down	no	0.445614	-1.16613	5.79983e-08	3.35549e-06	down	no	0.753161	-0.40897	0.10858	0.999998	down	no
AT1G06620	JID1	GO:0005737(cytoplasm);GO:0016706(2-oxoglutarate-dependent dioxygenase activity)	00402(Benzoxazinoid biosynthesis)	2-oxoglutarate (2OG) and Fe(II)-dependent oxygenase superfamily protein	2.46869	2.54059	4.01981	6.21745	5.79401	5.59955	8.45187	7.75891	7.51106	9.29702	7.09659	9.12331	2.55981	3.99973	6.01662	1.95047	0.963825	1.57326e-06	0.000233651	up	no	2.62727	1.39356	1.81187e-12	4.30368e-10	up	no	2.82608	1.4988	7.11796e-13	1.3316e-10	up	no	1.39285	0.47804	0.237319	0.999998	up	no
AT1G73590	ATPIN1	GO:0005515(protein binding);GO:0005737(cytoplasm);GO:0005783(endoplasmic reticulum);GO:0005886(plasma membrane);GO:0009505(plant-type cell wall);GO:0009506(plasmodesma);GO:0009630(gravitropism);GO:0009640(photomorphogenesis);GO:0009793(embryo development ending in seed dormancy);GO:0009908(flower development);GO:0009925(basal plasma membrane);GO:0009926(auxin polar transport);GO:0010051(xylem and…	NA	Auxin efflux carrier family protein	0.438368	0.743385	0.592327	0.491069	0.429238	0.494225	0.341682	0.58692	0.538544	1.50046	1.98808	1.77997	0.783194	1.11618	0.888807	0.797333	-0.326746	0.14132	0.732671	down	no	0.82699	-0.274059	0.269902	0.714501	down	no	2.96972	1.57032	9.47427e-11	1.22705e-08	up	no	1.57162	0.652253	0.0368933	0.907326	up	no
AT1G73810	F25P22.23	GO:0016757(transferase activity, transferring glycosyl groups)	NA	Core-2/I-branching beta-1,6-N-acetylglucosaminyltransferase family protein	0.531434	0.271797	0.620019	1.07484	0.94965	0.898214	1.40635	1.30133	0.950341	0.522751	0.440858	0.448058	0.124232	0.188229	0.225864	2.05354	1.03812	0.00393584	0.134948	up	no	2.57019	1.36187	0.000171538	0.00673175	up	no	0.991862	-0.0117893	0.722082	0.906016	down	no	0.378236	-1.40264	0.000445512	0.0900604	down	no
AT1G74020	SS2	GO:0005739(mitochondrion);GO:0005773(vacuole);GO:0005774(vacuolar membrane);GO:0005794(Golgi apparatus);GO:0005886(plasma membrane);GO:0009058(biosynthetic process);GO:0009506(plasmodesma);GO:0009507(chloroplast);GO:0009611(response to wounding);GO:0009753(response to jasmonic acid);GO:0051365(cellular response to potassium ion starvation)	00901(Indole alkaloid biosynthesis)	strictosidine synthase 2	100.787	102.714	161.25	154.599	151.527	132.916	144.998	166.095	155.168	247.492	246.882	263.833	92.2847	122.625	146.443	1.20368	0.267446	0.213902	0.831511	up	no	1.2783	0.354226	0.103519	0.460732	up	no	2.0787	1.05568	1.01824e-08	7.31477e-07	up	no	0.990683	-0.0135043	0.448344	0.999998	down	no
AT1G74100	ATST5A	GO:0005737(cytoplasm);GO:0005739(mitochondrion);GO:0019761(glucosinolate biosynthetic process);GO:0032260(response to jasmonic acid stimulus involved in jasmonic acid and ethylene-dependent systemic resistance);GO:0047364(desulfoglucosinolate sulfotransferase activity)	00380(Tryptophan metabolism);00966(Glucosinolate biosynthesis)	sulfotransferase 16	16.814	17.9102	24.2266	33.4137	31.7833	23.8608	50.8977	34.9744	34.2178	50.7116	46.2664	53.0687	19.775	28.9188	42.1654	1.51071	0.595229	0.0014706	0.0686306	up	no	2.03712	1.02653	1.31511e-07	1.32875e-05	up	no	2.54529	1.34783	1.39115e-19	6.94005e-17	up	no	1.54127	0.624121	0.0364963	0.90343	up	no
AT1G74875	.	GO:0003674(molecular_function);GO:0005634(nucleus);GO:0008150(biological_process)	NA	F-box protein	15.6342	10.4298	11.6713	10.7223	9.40484	7.64445	8.38564	7.39563	7.01621	7.31393	5.8159	5.04355	15.1396	8.23129	6.08749	0.735959	-0.442303	0.0140966	0.294916	down	no	0.604142	-0.727041	7.13199e-05	0.00317771	down	no	0.481601	-1.05409	1.20237e-07	6.31395e-06	down	no	0.780658	-0.357237	0.190297	0.999998	down	no
AT1G75000	ELO3	GO:0005739(mitochondrion);GO:0005783(endoplasmic reticulum);GO:0009922(fatty acid elongase activity);GO:0019367(fatty acid elongation, saturated fatty acid);GO:0030148(sphingolipid biosynthetic process);GO:0030176(integral component of endoplasmic reticulum membrane);GO:0034625(fatty acid elongation, monounsaturated fatty acid);GO:0034626(fatty acid elongation, polyunsaturated fatty acid);GO:0042…	NA	GNS1/SUR4 membrane protein family	19.7711	20.8724	29.0458	23.3154	28.3834	26.7014	28.8246	37.1949	37.6587	44.4165	43.5263	51.7806	21.4317	27.873	32.9749	1.125	0.169921	0.48521	0.932079	up	no	1.48772	0.573103	0.00435677	0.0714552	up	no	2.00495	1.00356	2.77057e-09	2.31047e-07	up	no	1.18066	0.239597	0.571189	0.999998	up	no
AT1G76080	ATCDSP32	GO:0005515(protein binding);GO:0005739(mitochondrion);GO:0006979(response to oxidative stress);GO:0009414(response to water deprivation);GO:0009507(chloroplast);GO:0009570(chloroplast stroma);GO:0009941(chloroplast envelope);GO:0045454(cell redox homeostasis)	NA	chloroplastic drought-induced stress protein of 32 kD	0.851621	1.21116	1.37513	0.893834	1.16697	1.00585	0.663526	0.601612	0.749738	0.295094	0.324147	0.379871	0.752523	1.41372	1.23661	0.892011	-0.164866	0.350452	0.928314	down	no	0.586076	-0.77084	0.000459888	0.0144633	down	no	0.290616	-1.78281	3.02501e-13	6.51925e-11	down	no	0.989802	-0.0147888	0.558319	0.999998	down	no
AT1G07010	ATSLP1	GO:0005777(peroxisome);GO:0009507(chloroplast);GO:0016787(hydrolase activity);GO:0016791(phosphatase activity);GO:0030145(manganese ion binding);GO:0030145(manganese ion binding)	NA	Calcineurin-like metallo-phosphoesterase superfamily protein	3.56859	3.68012	4.75985	2.84886	2.51487	2.84959	1.73303	1.68361	1.75422	2.27864	2.64525	2.20391	4.1613	6.15212	6.54103	0.683956	-0.548025	0.000114477	0.00967692	down	no	0.430597	-1.21559	9.35145e-16	3.16523e-13	down	no	0.593561	-0.752533	2.32185e-07	1.13518e-05	down	no	1.40354	0.489066	0.0558186	0.999998	up	no
AT1G76590	PLATZ2	GO:0005739(mitochondrion);GO:0008150(biological_process)	NA	PLATZ transcription factor family protein	0.314631	0.397402	0.794763	1.01903	1.19159	1.20342	1.34907	1.04567	1.26552	0.792395	0.672948	0.855345	0.357114	0.479031	0.465553	2.26576	1.17999	0.000947965	0.0494393	up	no	2.42916	1.28046	0.000316077	0.0106585	up	no	1.54015	0.623069	0.151816	0.464746	up	no	0.863885	-0.21109	0.409929	0.999998	down	no
AT1G07050	FITNESS	GO:0003674(molecular_function);GO:0005634(nucleus)	NA	CCT motif family protein	0.134068	0.161456	0.069834	0.996231	0.899074	1.26614	1.52095	1.86484	1.70946	0.977023	0.798175	1.05228	0.046707	0.182006	0.19278	8.65301	3.1132	9.05639e-12	3.52819e-09	up	no	13.9459	3.80177	7.6862e-22	3.78413e-19	up	no	7.73892	2.95213	1.26519e-10	1.59266e-08	up	no	1.15364	0.206198	0.995729	0.999998	up	no
AT1G77120	ADH	GO:0001666(response to hypoxia);GO:0004022(alcohol dehydrogenase (NAD+) activity);GO:0004024(alcohol dehydrogenase activity, zinc-dependent);GO:0005737(cytoplasm);GO:0005829(cytosol);GO:0005886(plasma membrane);GO:0006970(response to osmotic stress);GO:0008270(zinc ion binding);GO:0009409(response to cold);GO:0009413(response to flooding);GO:0009414(response to water deprivation);GO:0009651(respo…	00010(Glycolysis / Gluconeogenesis);00071(Fatty acid degradation);00592(alpha-Linolenic acid metabolism);00350(Tyrosine metabolism)	alcohol dehydrogenase 1	0.652688	0.763076	0.93115	2.51852	3.31215	2.40245	4.71506	4.7105	3.89824	1.71612	1.54646	1.8144	0.699109	1.09015	0.953971	3.50806	1.81067	7.50841e-16	4.48519e-13	up	no	5.67716	2.50517	6.67029e-40	1.06246e-36	up	no	2.16326	1.1132	3.51233e-07	1.59559e-05	up	no	1.16887	0.225109	0.715024	0.999998	up	no
AT1G77520	T5M16.11	GO:0005634(nucleus);GO:0005829(cytosol);GO:0008152(metabolic process);GO:0008171(O-methyltransferase activity);GO:0008757(S-adenosylmethionine-dependent methyltransferase activity);GO:0019438(aromatic compound biosynthetic process);GO:0032259(methylation);GO:0046983(protein dimerization activity)	NA	O-methyltransferase family protein	0.779797	0.672379	1.67929	1.97266	1.66751	1.52612	1.90577	2.30617	2.2795	3.14462	2.0161	2.07407	1.27436	1.21527	1.91805	1.6498	0.722292	0.0348584	0.439729	up	no	2.07297	1.0517	0.00166852	0.0367917	up	no	2.31035	1.20811	0.000875682	0.0111325	up	no	1.40754	0.493181	0.298433	0.999998	up	no
AT1G79040	PSBR	GO:0003729(mRNA binding);GO:0005515(protein binding);GO:0005739(mitochondrion);GO:0009507(chloroplast);GO:0009534(chloroplast thylakoid);GO:0009535(chloroplast thylakoid membrane);GO:0009579(thylakoid);GO:0009654(photosystem II oxygen evolving complex);GO:0010270(photosystem II oxygen evolving complex assembly)	00195(Photosynthesis)	photosystem II subunit R	36.4629	47.5387	46.0398	33.4924	35.1658	35.9419	26.8117	28.087	28.5392	17.9148	20.0718	21.8738	37.3265	48.5851	44.2094	0.80436	-0.314086	0.00182784	0.0812137	down	no	0.641625	-0.640197	5.58164e-09	7.7907e-07	down	no	0.460318	-1.1193	2.26687e-22	1.35705e-19	down	no	1.00061	0.000883931	0.337586	0.999998	up	no
AT1G79390	.	GO:0003674(molecular_function);GO:0005739(mitochondrion);GO:0008150(biological_process)	NA	centrosomal protein	1.9766	1.5648	1.77506	3.71847	2.80134	1.94669	2.84882	2.80531	2.75258	3.94454	2.88194	3.84937	2.63005	3.60096	4.42211	1.59251	0.6713	0.0378623	0.453554	up	no	1.58126	0.661075	0.0115997	0.132525	up	no	2.00808	1.00581	0.000150065	0.00268254	up	no	2.0038	1.00274	0.000599062	0.108097	up	no
AT1G79660	F20B17.9	GO:0003674(molecular_function);GO:0005739(mitochondrion);GO:0008150(biological_process)	NA	ephrin-A3 protein	88.2749	73.5457	64.3161	61.1175	57.3368	64.4542	59.7851	61.0838	50.7266	29.3426	35.8378	29.0229	80.8802	50.1792	40.7317	0.808841	-0.306073	0.0197144	0.343896	down	no	0.758814	-0.398183	0.00589207	0.0866142	down	no	0.416577	-1.26334	2.97739e-14	7.03578e-12	down	no	0.759678	-0.39654	0.0829446	0.999998	down	no
AT1G80110	ATPP2-B11	GO:0005634(nucleus);GO:0009507(chloroplast);GO:0016567(protein ubiquitination);GO:0030246(carbohydrate binding)	NA	phloem protein 2-B11	4.08582	5.85471	3.96442	8.98757	9.26919	11.535	10.6559	11.499	12.8143	4.51774	4.91986	5.93376	3.67771	4.16693	4.28732	2.14253	1.09931	3.97388e-08	8.82826e-06	up	no	2.51488	1.33049	6.01622e-12	1.35756e-09	up	no	1.10546	0.144646	0.899742	0.967764	up	no	0.872492	-0.196786	0.0924515	0.999998	down	no
AT1G80120	DUF567	GO:0003674(molecular_function);GO:0005575(cellular_component)	03013(RNA transport)	Protein of unknown function (DUF567)	0.796363	0.590244	0.551654	1.96417	1.13087	1.37112	1.94878	2.42568	2.15056	0.92688	0.876084	0.690242	0.437936	0.56293	0.260183	2.3042	1.20427	0.000539738	0.0330503	up	no	3.36643	1.75122	2.01063e-09	3.05864e-07	up	no	1.28631	0.363239	0.49781	0.808544	up	no	0.650608	-0.620139	0.0763575	0.999998	down	no
AT1G80820	ATCCR2	GO:0005575(cellular_component);GO:0007623(circadian rhythm);GO:0009409(response to cold);GO:0009699(phenylpropanoid biosynthetic process);GO:0009809(lignin biosynthetic process);GO:0016491(oxidoreductase activity);GO:0016616(oxidoreductase activity, acting on the CH-OH group of donors, NAD or NADP as acceptor);GO:0016621(cinnamoyl-CoA reductase activity);GO:0042754(negative regulation of circadia…	00940(Phenylpropanoid biosynthesis)	cinnamoyl coa reductase	1.56346	2.37829	1.35294	1.66003	1.06509	2.06688	2.26447	1.37726	0.947507	0.784551	0.835004	0.884888	1.41044	1.71603	2.20652	0.905057	-0.143919	0.479058	0.932079	down	no	0.866762	-0.206292	0.377779	0.80324	down	no	0.47301	-1.08006	4.42148e-06	0.000141461	down	no	1.00723	0.0103976	0.618778	0.999998	up	no
AT1G07400	HSP17.8	GO:0000302(response to reactive oxygen species);GO:0005515(protein binding);GO:0005737(cytoplasm);GO:0006457(protein folding);GO:0006979(response to oxidative stress);GO:0009408(response to heat);GO:0009651(response to salt stress);GO:0042542(response to hydrogen peroxide);GO:0043621(protein self-association);GO:0051082(unfolded protein binding);GO:0051259(protein complex oligomerization);GO:0071…	04141(Protein processing in endoplasmic reticulum)	HSP20-like chaperones superfamily protein	3.80979	2.5467	4.16551	5.75271	5.28646	3.89533	7.56255	7.15834	7.46115	4.04731	3.49028	3.95406	3.64451	3.98676	6.36185	1.41936	0.505239	0.0719262	0.584218	up	no	2.10816	1.07598	2.81052e-06	0.000210777	up	no	1.09215	0.127177	0.989432	0.995995	up	no	1.32989	0.411309	0.333722	0.999998	up	no
AT2G01170;AT2G01175	ATGABP	GO:0005313(L-glutamate transmembrane transporter activity);GO:0005739(mitochondrion);GO:0006865(amino acid transport);GO:0015180(L-alanine transmembrane transporter activity);GO:0015181(arginine transmembrane transporter activity);GO:0015185(gamma-aminobutyric acid transmembrane transporter activity);GO:0015189(L-lysine transmembrane transporter activity);GO:0015812(gamma-aminobutyric acid transp…	00650(Butanoate metabolism);00250(Alanine, aspartate and glutamate metabolism)	bidirectional amino acid transporter 1	3.63616	5.10403	4.83228	7.32843	7.99222	8.66054	8.56143	9.45947	9.99825	5.20051	5.46704	6.23178	3.01176	4.09174	4.33043	1.7669	0.821219	5.90449e-08	1.23999e-05	up	no	2.06441	1.04573	7.33331e-12	1.64108e-09	up	no	1.24512	0.316282	0.136013	0.435649	up	no	0.842435	-0.247363	0.0161126	0.668421	down	no
AT2G01913	.	GO:0003674(molecular_function);GO:0005634(nucleus);GO:0008150(biological_process)	NA	hypothetical protein	1.467	1.93725	2.39706	1.86964	1.85592	1.69967	1.9577	2.04211	2.37067	4.92671	4.38713	4.4273	2.33932	3.26259	3.08897	0.935171	-0.096698	0.496829	0.932079	down	no	1.09811	0.135025	0.776757	0.943337	up	no	2.36863	1.24405	2.77885e-09	2.31047e-07	up	no	1.49809	0.583122	0.0407656	0.931029	up	no
AT2G03520	ATUPS4	GO:0005274(allantoin:proton symporter activity);GO:0015505(uracil:cation symporter activity);GO:0016020(membrane)	NA	ureide permease 4	2.80817	2.07493	2.05646	2.43441	1.37834	1.81798	2.1197	1.35915	1.2005	1.30157	1.08033	0.780701	3.54949	1.95536	1.11548	0.811394	-0.301525	0.114931	0.689093	down	no	0.674302	-0.568533	0.00869016	0.111417	down	no	0.455736	-1.13373	4.66712e-07	2.03114e-05	down	no	0.953999	-0.0679406	0.677309	0.999998	down	no
AT2G03980	ATGELP45	GO:0005576(extracellular region);GO:0016788(hydrolase activity, acting on ester bonds)	NA	GDSL-like Lipase/Acylhydrolase superfamily protein	19.175	13.885	11.3116	16.4201	12.6745	13.0282	17.3622	12.6293	8.53693	7.32293	7.8501	4.85665	19.2509	12.2929	10.5632	0.949318	-0.0750365	0.450713	0.932079	down	no	0.868314	-0.203711	0.249034	0.690987	down	no	0.451408	-1.1475	2.99896e-07	1.40259e-05	down	no	0.948963	-0.0755765	0.5215	0.999998	down	no
AT2G04039	NDHV	GO:0003674(molecular_function);GO:0005739(mitochondrion);GO:0009507(chloroplast);GO:0009579(thylakoid);GO:0009579(thylakoid)	NA	NdhV is loosely associated with the NDH complex and is required for stabilizing NDH subcomplexes A and E	0.704455	1.0852	1.41661	0.698601	0.513761	0.602095	0.253044	0.191943	0.397169	0.450858	0.752976	0.767307	1.02358	1.74284	1.97625	0.565909	-0.821357	0.00715244	0.197787	down	no	0.262659	-1.92874	3.29959e-07	3.01845e-05	down	no	0.614777	-0.701864	0.0211412	0.125973	down	no	1.47919	0.564805	0.170683	0.999998	up	no
AT2G05070	LHCB2	GO:0003729(mRNA binding);GO:0005739(mitochondrion);GO:0005774(vacuolar membrane);GO:0009269(response to desiccation);GO:0009409(response to cold);GO:0009416(response to light stimulus);GO:0009507(chloroplast);GO:0009517(PSII associated light-harvesting complex II);GO:0009522(photosystem I);GO:0009523(photosystem II);GO:0009534(chloroplast thylakoid);GO:0009535(chloroplast thylakoid membrane);GO:0…	00196(Photosynthesis - antenna proteins)	photosystem II light harvesting complex gene 2.2	8.15448	17.4658	21.8298	8.59189	14.967	12.0734	8.49725	11.0924	13.143	1.24945	1.96752	1.5734	10.3512	15.5959	16.3546	0.750942	-0.413227	0.107944	0.674304	down	no	0.689834	-0.535678	0.0334917	0.248055	down	no	0.100956	-3.3082	2.7387e-32	2.95111e-29	down	no	0.891498	-0.165697	0.306673	0.999998	down	no
AT2G05100	LHCB2	GO:0005739(mitochondrion);GO:0009269(response to desiccation);GO:0009409(response to cold);GO:0009416(response to light stimulus);GO:0009507(chloroplast);GO:0009517(PSII associated light-harvesting complex II);GO:0009522(photosystem I);GO:0009523(photosystem II);GO:0009535(chloroplast thylakoid membrane);GO:0009579(thylakoid);GO:0009644(response to high light intensity);GO:0009645(response to low…	00196(Photosynthesis - antenna proteins)	photosystem II light harvesting complex gene 2.1	24.613	47.2158	47.5948	27.5755	31.9803	29.1794	16.7892	18.1933	21.8897	1.84611	1.97336	2.15365	19.8991	35.0479	36.946	0.743028	-0.428511	0.0167669	0.318074	down	no	0.476221	-1.0703	9.02999e-08	9.36836e-06	down	no	0.0500162	-4.32146	1.28326e-101	1.15233e-97	down	no	0.76947	-0.378063	0.0395358	0.917595	down	no
AT2G05520	ATGRP3	GO:0005515(protein binding);GO:0005576(extracellular region);GO:0005739(mitochondrion);GO:0008361(regulation of cell size);GO:0009269(response to desiccation);GO:0009723(response to ethylene);GO:0009737(response to abscisic acid);GO:0009751(response to salicylic acid);GO:0009826(unidimensional cell growth);GO:0010044(response to aluminum ion);GO:0048364(root development)	NA	glycine-rich protein 3	1.00466	0.927754	1.6882	1.24488	1.38116	1.32233	1.65389	1.89184	1.49051	2.8389	2.38982	2.43736	1.07819	1.25677	0.899967	1.09053	0.125023	0.832974	0.976239	up	no	1.39099	0.476112	0.184045	0.605316	up	no	2.11734	1.08225	0.0004443	0.00651551	up	no	0.893472	-0.162506	0.408911	0.999998	down	no
AT2G05620	ATPGR5	GO:0005515(protein binding);GO:0009055(electron transfer activity);GO:0009414(response to water deprivation);GO:0009507(chloroplast);GO:0009534(chloroplast thylakoid);GO:0009535(chloroplast thylakoid membrane);GO:0009644(response to high light intensity);GO:0009773(photosynthetic electron transport in photosystem I);GO:0010117(photoprotection);GO:0071484(cellular response to light intensity)	NA	proton gradient regulation 5	11.4139	14.878	15.0606	9.76152	9.8498	9.3974	7.45548	6.86028	6.24854	11.461	9.77506	11.0811	15.401	21.3474	21.2131	0.701499	-0.511487	2.29246e-05	0.00250502	down	no	0.497293	-1.00783	9.06999e-14	2.61274e-11	down	no	0.781506	-0.355671	0.000202681	0.00343183	down	no	1.40165	0.487124	0.020029	0.730664	up	no
AT2G05812	.	NA	NA	Natural antisense transcript overlaps with AT2G05810	0	0	0.633237	0	0	0	0	0	0	0	0	0	0	0	0	0.000473756	-11.0436	9.2974e-08	1.83767e-05	down	no	0.000473756	-11.0436	1.0532e-08	1.39797e-06	down	no	0.000473756	-11.0436	1.11552e-08	7.929e-07	down	no	0.000473756	-11.0436	9.91258e-09	1.5677e-05	down	yes
AT2G05850	scpl38	GO:0004185(serine-type carboxypeptidase activity);GO:0005773(vacuole)	NA	serine carboxypeptidase-like 38	21.284	14.5584	11.4643	16.281	11.8998	15.1626	19.7754	13.7658	8.81603	6.18304	9.42558	4.55183	20.4113	12.8668	8.94202	0.916222	-0.126231	0.351609	0.929269	down	no	0.895377	-0.159433	0.358909	0.796624	down	no	0.426165	-1.23052	0.00347201	0.0323083	down	no	0.892477	-0.164114	0.41572	0.999998	down	no
AT2G06850	EXT	GO:0004553(hydrolase activity, hydrolyzing O-glycosyl compounds);GO:0005576(extracellular region);GO:0005618(cell wall);GO:0005737(cytoplasm);GO:0005739(mitochondrion);GO:0009505(plant-type cell wall);GO:0009506(plasmodesma);GO:0009612(response to mechanical stimulus);GO:0009645(response to low light intensity stimulus);GO:0009733(response to auxin);GO:0009826(unidimensional cell growth);GO:00104…	NA	xyloglucan endotransglucosylase/hydrolase 4	0.714963	1.08659	0.912371	1.55654	1.36207	0.665293	1.65938	3.05452	1.25774	1.18045	0.954236	1.7263	0.676951	1.2954	1.62015	1.32056	0.401146	0.3094	0.909257	up	no	2.20037	1.13774	0.0016043	0.0358076	up	no	1.42265	0.508585	0.169202	0.494	up	no	1.32373	0.404606	0.42585	0.999998	up	no
AT2G06925	PLA2-ALPHA	GO:0004623(phospholipase A2 activity);GO:0005509(calcium ion binding);GO:0005515(protein binding);GO:0005543(phospholipid binding);GO:0005576(extracellular region);GO:0005773(vacuole);GO:0005794(Golgi apparatus);GO:0006644(phospholipid metabolic process);GO:0016042(lipid catabolic process);GO:0047498(calcium-dependent phospholipase A2 activity);GO:0050482(arachidonic acid secretion);GO:0102567(ph…	00564(Glycerophospholipid metabolism);00565(Ether lipid metabolism);00590(Arachidonic acid metabolism);00591(Linoleic acid metabolism);00592(alpha-Linolenic acid metabolism)	Phospholipase A2 family protein	0.226541	0.352288	0.811735	0.99919	0.908975	1.30406	1.45185	1.01562	1.52704	0.722036	0.429489	1.05603	0.568913	0.422322	0.759388	2.31002	1.2079	0.0147259	0.300678	up	no	2.87259	1.52235	0.0014494	0.0334584	up	no	1.58753	0.666781	0.304853	0.67282	up	no	1.25893	0.332198	0.674733	0.999998	up	no
AT2G07719	T18C6.24	GO:0003674(molecular_function);GO:0005739(mitochondrion);GO:0008150(biological_process)	NA	Putative membrane lipoprotein	8.1626	0.05295	0.005245	0.005937	0.003522	0.008344	0.002317	0.005487	0.003425	0.001471	0	0.002006	0.065095	0.001975	0.025222	0.00216561	-8.85101	0.000224317	0.0169856	down	no	0.00136593	-9.5159	0.000212945	0.00801965	down	no	0.000422952	-11.2072	0.000440212	0.00646612	down	no	0.0112267	-6.47693	0.00305235	0.288963	down	no
AT2G07775	.	GO:0003674(molecular_function);GO:0005739(mitochondrion);GO:0008150(biological_process)	NA	hypothetical protein	0	0	0	0	0	0	0	0	5.22182	0	0	0	0	0	0	1	0	1	1	no	no	17406.1	14.0873	1.52952e-09	2.36665e-07	up	no	1	0	1	1	no	no	1	0	1	1	no	no
AT2G13360	AGT	GO:0003729(mRNA binding);GO:0004760(serine-pyruvate transaminase activity);GO:0005739(mitochondrion);GO:0005777(peroxisome);GO:0005829(cytosol);GO:0005886(plasma membrane);GO:0008453(alanine-glyoxylate transaminase activity);GO:0009507(chloroplast);GO:0009570(chloroplast stroma);GO:0009853(photorespiration);GO:0019265(glycine biosynthetic process, by transamination of glyoxylate);GO:0048046(apopl…	00630(Glyoxylate and dicarboxylate metabolism);00250(Alanine, aspartate and glutamate metabolism);00260(Glycine, serine and threonine metabolism);04146(Peroxisome);04146(Peroxisome)	alanine:glyoxylate aminotransferase	8.48425	12.5343	13.0978	10.7752	12.2535	11.5773	10.1904	9.78543	10.2682	4.19287	5.48913	5.49986	6.00918	9.2236	9.56351	1.01435	0.0205606	0.836714	0.976716	up	no	0.886497	-0.173813	0.11238	0.479596	down	no	0.445004	-1.16811	4.52509e-13	9.37703e-11	down	no	0.726817	-0.460336	0.00183848	0.220641	down	no
AT2G15720.1	.	NA	NA	transposable_element_gene	2.91772	2.45832	2.31031	1.73344	1.9772	2.21168	1.48328	1.29883	1.37584	0.707334	0.793278	0.697648	2.44771	1.53593	1.10153	0.770498	-0.376136	0.0130558	0.281655	down	no	0.540952	-0.886428	1.98981e-08	2.40536e-06	down	no	0.285995	-1.80594	6.27748e-26	4.83169e-23	down	no	0.661585	-0.596001	0.0259154	0.798124	down	no
AT2G15960	F19G14.4	GO:0003674(molecular_function);GO:0005575(cellular_component);GO:0008150(biological_process)	NA	Unknown protein. Expression decreased in response to proline	4.36947	2.93339	2.96273	8.37439	8.31072	9.12823	10.9062	9.19972	8.79759	3.94589	3.62765	3.84741	2.09878	3.48257	2.63302	2.51455	1.3303	3.16147e-07	5.3787e-05	up	no	2.81557	1.49343	1.37814e-08	1.76025e-06	up	no	1.11255	0.153864	0.964551	0.991038	up	no	0.800185	-0.321594	0.125194	0.999998	down	no
AT2G15970	ATCYP19	GO:0003674(molecular_function);GO:0005739(mitochondrion);GO:0005773(vacuole);GO:0005886(plasma membrane);GO:0009631(cold acclimation);GO:0009737(response to abscisic acid);GO:0042631(cellular response to water deprivation)	04144(Endocytosis)	cold regulated 413 plasma membrane 1	21.1508	39.1234	31.5452	138.346	114.596	104.798	204.127	155.299	155.288	54.052	48.2332	54.8781	10.254	17.2878	23.7788	3.89613	1.96204	3.13711e-25	4.01565e-22	up	no	5.60572	2.4869	2.13454e-37	2.88996e-34	up	no	1.71166	0.775393	0.000135356	0.00246541	up	no	0.55893	-0.839261	0.000169649	0.0466263	down	no
AT2G16365	ATFDA10	GO:0003674(molecular_function);GO:0005515(protein binding);GO:0005634(nucleus);GO:0007623(circadian rhythm);GO:0009658(chloroplast organization);GO:0010099(regulation of photomorphogenesis);GO:0045893(positive regulation of transcription, DNA-templated);GO:0080167(response to karrikin);GO:0080167(response to karrikin)	NA	F-box family protein	3.84153	3.93911	4.27209	14.9553	12.8437	12.3072	11.9464	11.8468	11.6041	4.10079	3.27189	3.94595	3.00225	3.67835	3.84357	3.32756	1.73446	2.62294e-43	1.76268e-39	up	no	2.93687	1.55428	1.18792e-41	2.2976e-38	up	no	0.939092	-0.0906614	0.076922	0.303308	down	no	0.873177	-0.195655	0.00826192	0.514996	down	no
AT2G16890;AT2G16895	F12A24.7	GO:0009507(chloroplast);GO:0016757(transferase activity, transferring glycosyl groups);GO:0016758(transferase activity, transferring hexosyl groups);GO:0016758(transferase activity, transferring hexosyl groups)	NA	UDP-Glycosyltransferase superfamily protein	23.5596	32.5007	34.381	60.9125	57.1667	56.3282	62.0523	64.9233	67.2921	44.9434	37.4994	49.7945	21.9919	33.2874	45.5661	1.9284	0.947407	4.24e-12	1.80914e-09	up	no	2.148	1.10299	1.40245e-14	4.4677e-12	up	no	1.46213	0.548075	0.00187936	0.0202512	up	no	1.11504	0.157091	0.959431	0.999998	up	no
AT1G08140	ATCHX6A	GO:0005451(monovalent cation:proton antiporter activity);GO:0005634(nucleus);GO:0006812(cation transport);GO:0006885(regulation of pH);GO:0012505(endomembrane system);GO:0015299(solute:proton antiporter activity);GO:0015385(sodium:proton antiporter activity);GO:0015672(monovalent inorganic cation transport)	NA	cation/H+ exchanger 6A	57.6596	45.7353	37.6541	42.2965	33.3693	38.2674	41.2407	35.414	26.3257	23.7862	24.3269	16.5579	57.6194	31.961	26.556	0.807756	-0.308009	0.0356481	0.444667	down	no	0.730104	-0.453826	0.0103602	0.123394	down	no	0.4585	-1.12501	5.53356e-09	4.29593e-07	down	no	0.823376	-0.280377	0.224313	0.999998	down	no
AT2G17840	ERD7	GO:0003674(molecular_function);GO:0005634(nucleus);GO:0005886(plasma membrane);GO:0007623(circadian rhythm);GO:0009409(response to cold);GO:0009414(response to water deprivation);GO:0009644(response to high light intensity);GO:0009651(response to salt stress);GO:0009737(response to abscisic acid)	04144(Endocytosis)	Senescence/dehydration-associated protein-related	9.33577	10.4759	11.8295	24.4479	24.4802	23.3635	29.3344	30.4898	29.9702	13.8153	13.0941	13.8712	5.04032	6.49459	7.88408	2.28473	1.19203	6.12518e-24	7.15874e-21	up	no	2.8379	1.50482	8.20518e-36	1.058e-32	up	no	1.28885	0.366079	0.0166007	0.105448	up	no	0.613725	-0.704335	6.38163e-08	6.86306e-05	down	no
AT2G18180	F8D23.4	GO:0005634(nucleus)	00970(Aminoacyl-tRNA biosynthesis)	Sec14p-like phosphatidylinositol transfer family protein	38.0492	27.0396	23.7935	25.0781	20.9349	23.0215	23.7981	21.5443	16.2038	14.9598	15.8679	11.9576	34.8865	21.6566	16.4039	0.776696	-0.364578	0.02247	0.364474	down	no	0.692446	-0.530227	0.0045548	0.0732827	down	no	0.48137	-1.05478	3.51281e-08	2.21102e-06	down	no	0.820715	-0.285047	0.209489	0.999998	down	no
AT2G18969	HLH3	GO:0005634(nucleus);GO:0008150(biological_process)	NA	Encodes a atypical member of the bHLH (basic helix-loop-helix) family transcriptional factors	2.33433	2.00655	2.36187	3.79821	1.59362	1.42169	2.4116	1.6461	1.37338	7.4197	5.2245	4.96395	2.80209	3.03362	4.18618	1.01653	0.0236506	0.881404	0.985235	up	no	0.810276	-0.303515	0.177226	0.594716	down	no	2.62701	1.39342	4.98155e-08	2.96243e-06	up	no	1.49519	0.580331	0.0699762	0.999998	up	no
AT2G20670	F23N11.1	GO:0005634(nucleus);GO:0009507(chloroplast)	NA	Protein of unknown function (DUF506)	1.86323	1.52703	0.829519	1.33316	0.747659	1.16156	1.07158	0.656273	0.805291	0.580134	0.390226	0.743832	0.982244	1.35171	1.3454	0.768376	-0.380116	0.177865	0.78952	down	no	0.600302	-0.736239	0.01611	0.162287	down	no	0.406227	-1.29964	0.000100269	0.00191844	down	no	0.87193	-0.197715	0.283305	0.999998	down	no
AT1G08380	PSAO	GO:0003729(mRNA binding);GO:0005515(protein binding);GO:0005576(extracellular region);GO:0005739(mitochondrion);GO:0009507(chloroplast);GO:0009522(photosystem I);GO:0009579(thylakoid);GO:0009767(photosynthetic electron transport chain);GO:0009768(photosynthesis, light harvesting in photosystem I)	00195(Photosynthesis)	photosystem I subunit O	7.78993	18.5453	21.6895	13.4912	19.5735	19.2204	14.3134	16.619	18.6472	5.29545	5.22527	5.53777	7.37352	15.9933	16.4815	1.08871	0.122622	0.754057	0.969701	up	no	1.03238	0.0459684	0.987543	0.99512	up	no	0.33438	-1.58044	6.94384e-10	7.33569e-08	down	no	0.829746	-0.269259	0.224157	0.999998	down	no
AT2G21050	LAX2	GO:0005886(plasma membrane);GO:0009624(response to nematode);GO:0010588(cotyledon vascular tissue pattern formation);GO:0015171(amino acid transmembrane transporter activity);GO:0048829(root cap development)	04075(Plant hormone signal transduction)	like AUXIN RESISTANT 2	0.788825	0.962506	0.988102	1.70903	1.52164	1.33881	1.92492	1.88277	1.91139	1.30371	1.34126	1.06467	0.55482	0.696173	0.790355	1.66804	0.73815	0.000499645	0.0316768	up	no	2.08769	1.0619	7.34653e-09	1.00979e-06	up	no	1.35416	0.4374	0.107481	0.375008	up	no	0.745172	-0.424355	0.00861595	0.521731	down	no
AT2G21320	BBX18	GO:0003700(DNA-binding transcription factor activity);GO:0005515(protein binding);GO:0005634(nucleus);GO:0006355(regulation of transcription, DNA-templated);GO:0008270(zinc ion binding);GO:0009640(photomorphogenesis);GO:0010100(negative regulation of photomorphogenesis);GO:0070370(cellular heat acclimation);GO:0071483(cellular response to blue light)	04712(Circadian rhythm - plant)	B-box zinc finger family protein	2.70906	3.12136	3.97697	2.59425	2.66944	2.38828	1.47864	1.20132	1.46772	1.58268	1.14784	1.42133	3.25774	3.95371	4.37933	0.780225	-0.358037	0.030146	0.413745	down	no	0.422915	-1.24156	1.97888e-10	3.45703e-08	down	no	0.423339	-1.24012	6.7233e-11	8.92211e-09	down	no	1.18184	0.241038	0.55828	0.999998	up	no
AT2G21330	ATFBA1	GO:0004332(fructose-bisphosphate aldolase activity);GO:0005739(mitochondrion);GO:0005829(cytosol);GO:0006094(gluconeogenesis);GO:0006096(glycolytic process);GO:0006098(pentose-phosphate shunt);GO:0009507(chloroplast);GO:0009534(chloroplast thylakoid);GO:0009570(chloroplast stroma);GO:0009579(thylakoid);GO:0009941(chloroplast envelope);GO:0010287(plastoglobule);GO:0022626(cytosolic ribosome);GO:00…	00010(Glycolysis / Gluconeogenesis);00030(Pentose phosphate pathway);00051(Fructose and mannose metabolism);00710(Carbon fixation in photosynthetic organisms);00710(Carbon fixation in photosynthetic organisms)	fructose-bisphosphate aldolase 1	3.03867	4.78816	7.54646	2.93223	4.80681	4.24883	2.57955	3.2374	4.61677	1.91525	2.14471	1.77791	3.05162	5.96753	5.9692	0.779785	-0.358851	0.144559	0.736523	down	no	0.678692	-0.559172	0.0332483	0.247266	down	no	0.379741	-1.39691	1.10178e-08	7.87287e-07	down	no	0.97496	-0.0365848	0.570721	0.999998	down	no
AT2G21540	ATSFH3	GO:0005794(Golgi apparatus);GO:0008526(phosphatidylinositol transfer activity);GO:0009908(flower development);GO:0009908(flower development)	00970(Aminoacyl-tRNA biosynthesis);00970(Aminoacyl-tRNA biosynthesis)	SEC14-like 3	39.6222	26.1544	23.8685	28.4957	23.0843	27.5098	31.7929	24.0052	18.047	14.8661	16.2305	11.1921	32.7114	23.9116	18.5932	0.882255	-0.180732	0.201629	0.818921	down	no	0.823749	-0.279723	0.121008	0.496457	down	no	0.471735	-1.08395	1.98485e-07	9.90184e-06	down	no	0.839043	-0.253183	0.196912	0.999998	down	no
AT2G21660	ATGRP7	GO:0000380(alternative mRNA splicing, via spliceosome);GO:0003690(double-stranded DNA binding);GO:0003697(single-stranded DNA binding);GO:0003723(RNA binding);GO:0003729(mRNA binding);GO:0005515(protein binding);GO:0005634(nucleus);GO:0005737(cytoplasm);GO:0005773(vacuole);GO:0005777(peroxisome);GO:0005829(cytosol);GO:0006406(mRNA export from nucleus);GO:0006970(response to osmotic stress);GO:000…	NA	cold, circadian rhythm, and rna binding 2	32.9937	31.6682	29.7898	180.242	175.676	184.802	237.044	256.257	266.257	108.014	101.699	109.766	11.829	16.4804	14.4691	5.72483	2.51723	9.55578e-94	2.56869e-89	up	no	8.04177	3.00751	6.90946e-111	1.87094e-106	up	no	3.38245	1.75807	1.54208e-45	2.9673e-42	up	no	0.452914	-1.14269	4.43448e-17	5.96128e-13	down	yes
AT2G23600	ACL	GO:0005634(nucleus);GO:0005773(vacuole);GO:0005829(cytosol);GO:0009694(jasmonic acid metabolic process);GO:0009696(salicylic acid metabolic process);GO:0016787(hydrolase activity);GO:0016788(hydrolase activity, acting on ester bonds);GO:0052689(carboxylic ester hydrolase activity);GO:0080030(methyl indole-3-acetate esterase activity);GO:0080031(methyl salicylate esterase activity);GO:0080032(meth…	00460(Cyanoamino acid metabolism)	acetone-cyanohydrin lyase	2.00699	2.95131	2.31877	3.04454	2.81347	2.3681	2.72411	2.55096	2.13313	0.509502	0.882677	0.961567	1.34546	2.14226	2.39249	1.13041	0.176851	0.577473	0.940997	up	no	1.01802	0.025765	0.822517	0.951237	up	no	0.323447	-1.6284	1.43302e-09	1.2998e-07	down	no	0.808045	-0.307492	0.0634703	0.999998	down	no
AT2G23840	T29E15.4	GO:0005634(nucleus)	NA	HNH endonuclease	4.26489	5.45875	4.43885	4.94754	3.97618	4.66027	4.25103	3.13468	3.63516	1.50182	1.69524	2.13764	3.6683	5.063	5.28258	0.959152	-0.0601686	0.407507	0.932079	down	no	0.778173	-0.361838	0.00587893	0.0866103	down	no	0.376678	-1.4086	2.99001e-18	1.2392e-15	down	no	0.989507	-0.0152188	0.340138	0.999998	down	no
AT2G23910	T29E15.11	GO:0005634(nucleus);GO:0016491(oxidoreductase activity);GO:0016616(oxidoreductase activity, acting on the CH-OH group of donors, NAD or NADP as acceptor);GO:0080167(response to karrikin)	00940(Phenylpropanoid biosynthesis)	NAD(P)-binding Rossmann-fold superfamily protein	0.221293	0.131874	0.201947	0.731765	1.0123	0.763315	1.94151	1.66045	1.51117	4.23802	3.95201	4.5326	0.111979	0.206978	0.121228	4.51688	2.17533	9.5605e-09	2.47111e-06	up	no	9.21095	3.20335	7.77772e-26	4.89779e-23	up	no	22.919	4.51847	2.81469e-78	1.26375e-74	up	no	0.792964	-0.334672	0.336992	0.999998	down	no
AT2G24270	ALDH11A3	GO:0005737(cytoplasm);GO:0005773(vacuole);GO:0005829(cytosol);GO:0008886(glyceraldehyde-3-phosphate dehydrogenase (NADP+) (non-phosphorylating) activity);GO:0008911(lactaldehyde dehydrogenase activity);GO:0009507(chloroplast);GO:0055114(oxidation-reduction process);GO:0055114(oxidation-reduction process)	00010(Glycolysis / Gluconeogenesis);00030(Pentose phosphate pathway);00030(Pentose phosphate pathway)	aldehyde dehydrogenase 11A3	16.6924	27.1879	26.1946	21.6319	22.3737	21.7339	17.2187	17.8202	18.7249	7.69952	8.41886	8.69816	17.4854	30.7338	31.7615	0.938132	-0.0921378	0.356757	0.931548	down	no	0.767233	-0.382264	0.00572192	0.0848511	down	no	0.354143	-1.4976	7.7095e-24	5.61314e-21	down	no	1.14136	0.190755	0.814457	0.999998	up	no
AT2G24520	AHA5	GO:0005886(plasma membrane);GO:0008553(proton-exporting ATPase activity, phosphorylative mechanism);GO:0009507(chloroplast);GO:0016887(ATPase activity);GO:0051453(regulation of intracellular pH);GO:0120029(proton export across plasma membrane);GO:1902600(proton transmembrane transport)	00190(Oxidative phosphorylation)	H(+)-ATPase 5	5.81086	6.18289	6.36508	7.15456	7.70734	7.61589	9.36573	11.2611	11.0917	15.2854	14.394	17.3312	6.17151	6.72339	8.10717	1.22436	0.292026	0.0400582	0.461052	up	no	1.72769	0.788848	7.8288e-08	8.2166e-06	up	no	2.56065	1.35651	1.71039e-32	1.91984e-29	up	no	1.14398	0.194057	0.648366	0.999998	up	no
AT2G24570	AtWRKY17	GO:0000976(transcription regulatory region sequence-specific DNA binding);GO:0003700(DNA-binding transcription factor activity);GO:0005516(calmodulin binding);GO:0005634(nucleus);GO:0006355(regulation of transcription, DNA-templated);GO:0010200(response to chitin);GO:0042742(defense response to bacterium);GO:0043565(sequence-specific DNA binding)	04016(MAPK signaling pathway - plant);04626(Plant-pathogen interaction)	WRKY DNA-binding protein 17	3.05648	4.18608	4.30708	4.63485	3.32877	4.89704	3.89755	4.9447	5.25633	7.33323	7.25995	8.60927	4.20388	4.48834	5.05275	1.11351	0.155118	0.611867	0.944792	up	no	1.22069	0.287703	0.23541	0.674043	up	no	2.00893	1.00643	1.2408e-09	1.18623e-07	up	no	1.19008	0.251057	0.443123	0.999998	up	no
AT2G24762	AtGDU4	GO:0003674(molecular_function);GO:0009507(chloroplast);GO:0080143(regulation of amino acid export)	NA	glutamine dumper 4	0.558254	0.600603	0.288819	0.665171	0.508623	0.612494	0.793252	0.550808	0.708991	1.41612	1.3126	1.25488	0.708262	0.774322	0.774354	1.2339	0.303226	0.598818	0.944792	up	no	1.41817	0.504031	0.322167	0.765905	up	no	2.75172	1.46034	0.000210387	0.00353599	up	no	1.55901	0.640628	0.21285	0.999998	up	no
AT1G08890	ESL3.05	GO:0009507(chloroplast);GO:0015144(carbohydrate transmembrane transporter activity)	NA	Major facilitator superfamily protein	4.43313	6.86918	4.5265	14.6037	13.8866	12.3621	15.408	13.6937	15.3735	2.40736	2.09556	2.15348	1.78455	2.21826	2.85494	2.58089	1.36787	9.9558e-14	5.14658e-11	up	no	2.80977	1.49045	5.68299e-16	1.99849e-13	up	no	0.420524	-1.24974	3.62245e-13	7.74485e-11	down	no	0.433244	-1.20675	6.20622e-10	1.4695e-06	down	yes
AT2G26420	PIP5K3	GO:0005737(cytoplasm);GO:0005886(plasma membrane);GO:0016308(1-phosphatidylinositol-4-phosphate 5-kinase activity);GO:0016324(apical plasma membrane);GO:0048766(root hair initiation);GO:0048767(root hair elongation);GO:0048768(root hair cell tip growth);GO:2000114(regulation of establishment of cell polarity)	00562(Inositol phosphate metabolism);04070(Phosphatidylinositol signaling system);04144(Endocytosis)	1-phosphatidylinositol-4-phosphate 5-kinase 3	1.21726	1.30117	0.895017	1.03761	0.75153	1.0942	1.12067	0.930846	0.889466	0.558998	0.634269	0.491684	1.4912	0.670026	0.683288	0.8447	-0.24349	0.185055	0.799395	down	no	0.861587	-0.214932	0.180367	0.59963	down	no	0.493622	-1.01852	2.27041e-06	7.89195e-05	down	no	0.833326	-0.263047	0.33387	0.999998	down	no
AT2G26740;AT2G26750	ATSEH	GO:0004301(epoxide hydrolase activity);GO:0005634(nucleus);GO:0005777(peroxisome);GO:0005829(cytosol);GO:0009414(response to water deprivation);GO:0009733(response to auxin);GO:0016787(hydrolase activity);GO:0033961(cis-stilbene-oxide hydrolase activity);GO:0016787(hydrolase activity)	00590(Arachidonic acid metabolism);04146(Peroxisome);04146(Peroxisome)	soluble epoxide hydrolase;alpha/beta-Hydrolases superfamily protein	7.94157	9.94168	10.6581	13.4401	14.8999	14.1279	17.7541	20.4644	20.1658	19.7369	20.4813	21.7415	9.70617	14.8131	15.8603	1.48794	0.573318	4.03584e-05	0.00403299	up	no	2.0456	1.03253	7.8625e-13	2.0085e-10	up	no	2.17087	1.11827	5.30404e-19	2.55153e-16	up	no	1.41478	0.500573	0.0348251	0.885816	up	no
AT2G26840;AT2G26850	MOC1	GO:0000400(four-way junction DNA binding);GO:0008821(crossover junction endodeoxyribonuclease activity);GO:0009507(chloroplast);GO:0009658(chloroplast organization);GO:0042644(chloroplast nucleoid);GO:0090143(nucleoid organization);GO:0003674(molecular_function);GO:0008150(biological_process);GO:0090143(nucleoid organization)	00650(Butanoate metabolism);00072(Synthesis and degradation of ketone bodies);00280(Valine, leucine and isoleucine degradation);04146(Peroxisome)	F-box family protein	101.085	85.2169	73.3646	75.1589	65.9418	73.6875	77.9648	67.4541	53.8998	43.3327	45.4227	32.4916	100.342	59.0788	45.7097	0.827169	-0.273746	0.0290072	0.405104	down	no	0.767595	-0.381584	0.0116042	0.132525	down	no	0.466933	-1.09871	1.25466e-10	1.58682e-08	down	no	0.789976	-0.340119	0.146695	0.999998	down	no
AT2G27145	LCR9	GO:0005576(extracellular region)	NA	low-molecular-weight cysteine-rich 9	3.45559	1.22214	1.82287	4.03773	1.86853	1.42392	5.24932	2.42088	2.88367	10.7413	5.45706	7.28848	4.6578	6.32888	6.00173	1.12762	0.173276	0.884786	0.985761	up	no	1.62352	0.699128	0.218945	0.655455	up	no	3.61303	1.85321	5.274e-05	0.00111607	up	no	2.61336	1.38591	0.00306965	0.289581	up	no
AT2G27385	.	GO:0003674(molecular_function);GO:0008150(biological_process);GO:0009507(chloroplast)	NA	Pollen Ole e 1 allergen and extensin family protein	0.738354	1.67056	1.31012	1.05535	2.07966	1.66088	1.27749	2.16341	2.17905	0.397764	0.635164	0.640878	0.362857	1.05842	0.686365	1.28955	0.36687	0.333412	0.91951	up	no	1.51113	0.59563	0.0933373	0.43676	up	no	0.450064	-1.1518	0.00031104	0.00487724	down	no	0.566718	-0.819297	0.0162593	0.668421	down	no
AT2G27500	BG14	GO:0005576(extracellular region);GO:0005634(nucleus);GO:0005737(cytoplasm);GO:0005975(carbohydrate metabolic process);GO:0042973(glucan endo-1,3-beta-D-glucosidase activity);GO:0046658(anchored component of plasma membrane);GO:0046658(anchored component of plasma membrane)	00500(Starch and sucrose metabolism);00500(Starch and sucrose metabolism)	Glycosyl hydrolase superfamily protein	4.93684	8.4925	7.92318	17.5664	15.8386	14.7605	15.3626	15.1728	14.2418	13.914	10.3244	12.9003	5.97388	9.12569	11.4829	2.25573	1.1736	7.62042e-11	2.59297e-08	up	no	2.09705	1.06836	6.4689e-09	8.93699e-07	up	no	1.73931	0.798517	0.000132096	0.00242077	up	no	1.24493	0.316067	0.439643	0.999998	up	no
AT2G28180	ATCHX8	GO:0005451(monovalent cation:proton antiporter activity);GO:0005739(mitochondrion);GO:0006812(cation transport);GO:0006885(regulation of pH);GO:0012505(endomembrane system);GO:0015299(solute:proton antiporter activity);GO:0015385(sodium:proton antiporter activity);GO:0015672(monovalent inorganic cation transport)	NA	Cation/hydrogen exchanger family protein	25.7962	21.7976	17.7941	20.1035	17.3435	19.0683	20.9577	17.5164	12.3304	10.7743	11.3556	8.97366	24.6343	16.3817	12.1133	0.864307	-0.210384	0.0909493	0.63551	down	no	0.776969	-0.364071	0.0347757	0.253531	down	no	0.475677	-1.07194	1.44246e-10	1.79901e-08	down	no	0.812525	-0.299516	0.162841	0.999998	down	no
AT2G28280	T3B23.5	NA	NA	pseudogene of F-box and associated interaction domains-containing protein	0.666862	0.432766	0.584641	0.584061	0.462769	0.45678	0.39595	0.420453	0.224408	0.195736	0.240003	0.212537	0.502729	0.441685	0.427472	0.892737	-0.163692	0.431787	0.932079	down	no	0.61796	-0.694414	0.0314981	0.240188	down	no	0.384901	-1.37744	8.61308e-06	0.000246576	down	no	0.814529	-0.295962	0.173841	0.999998	down	no
AT2G29450	AT103-1A	GO:0004364(glutathione transferase activity);GO:0005737(cytoplasm);GO:0005777(peroxisome);GO:0005829(cytosol);GO:0005886(plasma membrane);GO:0006749(glutathione metabolic process);GO:0006979(response to oxidative stress);GO:0009407(toxin catabolic process);GO:0009506(plasmodesma);GO:0043295(glutathione binding)	00480(Glutathione metabolism)	glutathione S-transferase tau 5	5.52362	6.71898	8.03782	6.26753	8.37263	6.72787	9.43165	9.63074	8.63319	16.048	11.5546	15.3743	5.54259	9.37098	11.0339	1.05363	0.0753666	0.912535	0.992129	up	no	1.36563	0.449568	0.0144047	0.151484	up	no	2.11913	1.08347	2.62469e-09	2.22213e-07	up	no	1.27943	0.355505	0.348337	0.999998	up	no
AT2G29620	T27A16.28	GO:0003674(molecular_function);GO:0005634(nucleus);GO:0008150(biological_process)	NA	dentin sialophosphoprotein	6.13334	4.22372	4.06529	4.099	3.61044	3.50098	3.60778	2.82797	2.61502	2.61055	2.37231	1.786	6.07066	3.67037	3.04521	0.777295	-0.363466	0.0273163	0.396287	down	no	0.627551	-0.672195	0.000434618	0.0138668	down	no	0.469331	-1.09132	9.75959e-08	5.27939e-06	down	no	0.886558	-0.173714	0.362003	0.999998	down	no
AT2G29650	ANTR1	GO:0005315(inorganic phosphate transmembrane transporter activity);GO:0005739(mitochondrion);GO:0008514(organic anion transmembrane transporter activity);GO:0009416(response to light stimulus);GO:0009507(chloroplast);GO:0009535(chloroplast thylakoid membrane);GO:0009579(thylakoid);GO:0009624(response to nematode);GO:0022857(transmembrane transporter activity);GO:0030504(inorganic diphosphate tran…	NA	phosphate transporter 4;1	13.5065	19.7098	16.9726	13.344	11.9888	12.4564	7.26527	7.67252	8.34895	4.02257	3.93218	4.03437	15.5066	20.1893	21.1265	0.752939	-0.409395	0.000539752	0.0330503	down	no	0.463982	-1.10786	6.15709e-16	2.13746e-13	down	no	0.23888	-2.06564	7.91972e-61	2.13349e-57	down	no	1.13217	0.179093	0.766206	0.999998	up	no
AT2G29720	CTF2B	GO:0005739(mitochondrion);GO:0071949(FAD binding)	00906(Carotenoid biosynthesis)	FAD/NAD(P)-binding oxidoreductase family protein	0.35906	0.379608	0.5067	0.884986	0.781363	0.851911	0.878527	0.888347	0.740404	1.08534	1.14771	1.13807	0.492993	0.487308	0.668382	2.0221	1.01586	0.000402464	0.0272059	up	no	2.01328	1.00955	0.000580035	0.0173166	up	no	2.70693	1.43666	4.58498e-08	2.78186e-06	up	no	1.32385	0.404742	0.357657	0.999998	up	no
AT1G09240	ATNAS3	GO:0009555(pollen development);GO:0009860(pollen tube growth);GO:0010233(phloem transport);GO:0030410(nicotianamine synthase activity);GO:0030418(nicotianamine biosynthetic process)	NA	nicotianamine synthase 3	1.19541	0.871033	1.7155	2.05609	2.01792	1.61945	2.58487	3.0239	2.07466	3.65648	2.94549	3.35995	0.652178	0.803497	0.823315	1.50543	0.590179	0.0514035	0.514542	up	no	2.03161	1.02262	0.000582235	0.0173632	up	no	2.63408	1.3973	2.58417e-07	1.2387e-05	up	no	0.602598	-0.730732	0.00376221	0.327349	down	no
AT2G30130	ASL5	GO:0003677(DNA binding);GO:0005515(protein binding);GO:0005634(nucleus);GO:0009965(leaf morphogenesis);GO:0010016(shoot system morphogenesis)	NA	Lateral organ boundaries (LOB) domain family protein	0.307739	0.086171	0.289637	0.271782	0.696929	0.583868	1.06918	0.702451	0.690492	0.765303	0.820708	0.956226	0.124977	0.183558	0.25732	2.27136	1.18355	0.0793944	0.606878	up	no	3.60198	1.84879	0.000941666	0.0245413	up	no	3.71918	1.89499	0.000584848	0.00805894	up	no	0.827822	-0.272608	0.522973	0.999998	down	no
AT2G30140	UGT87A2	GO:0005634(nucleus);GO:0005737(cytoplasm);GO:0005829(cytosol);GO:0009909(regulation of flower development);GO:0016757(transferase activity, transferring glycosyl groups);GO:0016758(transferase activity, transferring hexosyl groups);GO:0016758(transferase activity, transferring hexosyl groups)	NA	UDP-Glycosyltransferase superfamily protein	6.35229	8.08057	9.05858	12.5076	13.725	13.0324	16.4737	16.5897	15.2809	16.7141	13.1089	19.4484	7.43863	12.1811	15.979	1.67146	0.74111	6.06607e-07	9.64864e-05	up	no	2.05795	1.04121	8.75209e-13	2.19434e-10	up	no	2.09742	1.06862	2.20448e-09	1.87932e-07	up	no	1.51539	0.599693	0.0444993	0.957582	up	no
AT2G30400	ATOFP2	GO:0003677(DNA binding);GO:0005634(nucleus);GO:0045892(negative regulation of transcription, DNA-templated)	00970(Aminoacyl-tRNA biosynthesis)	ovate family protein 2	0.685918	1.13987	0.6571	2.24444	1.33366	1.91669	1.41188	1.75539	1.68722	1.73351	1.55358	1.9493	0.899677	1.05572	1.05389	2.21306	1.14604	0.000417616	0.0279622	up	no	1.95518	0.967301	0.00223197	0.0457165	up	no	2.10899	1.07655	0.000577288	0.00797515	up	no	1.21201	0.277402	0.639224	0.999998	up	no
AT1G09350	AtGolS3	GO:0005737(cytoplasm);GO:0005794(Golgi apparatus);GO:0006012(galactose metabolic process);GO:0006979(response to oxidative stress);GO:0009409(response to cold);GO:0016757(transferase activity, transferring glycosyl groups);GO:0047216(inositol 3-alpha-galactosyltransferase activity)	00052(Galactose metabolism)	galactinol synthase 3	1.30953	1.50103	2.12701	2.54913	1.72298	2.01145	1.61687	1.78885	1.80103	0.551947	0.58515	0.429442	0.596928	0.951893	1.12442	1.2726	0.347782	0.21594	0.83532	up	no	1.05452	0.0765806	0.971312	0.991936	up	no	0.317269	-1.65622	2.26678e-11	3.31874e-09	down	no	0.541409	-0.88521	0.00016347	0.0462636	down	no
AT2G30600	T6B20.5	GO:0005634(nucleus);GO:0005737(cytoplasm);GO:0016567(protein ubiquitination);GO:0016567(protein ubiquitination)	NA	BTB/POZ domain-containing protein	17.9896	21.7598	16.2494	20.9281	19.4371	19.5171	10.3885	10.8153	11.6203	4.34926	4.14222	4.58377	13.1164	13.8387	11.5484	1.06935	0.0967315	0.826906	0.976061	up	no	0.586156	-0.770643	5.55634e-09	7.7907e-07	down	no	0.233492	-2.09856	7.12907e-60	1.74591e-56	down	no	0.687578	-0.540404	0.000155869	0.044877	down	no
AT2G30615	.	GO:0003674(molecular_function);GO:0005739(mitochondrion);GO:0008150(biological_process)	NA	F-box/LRR protein	0.271889	0.260379	0.164654	0.152227	0.279964	0.193898	0.061306	0.154636	0.218496	0.079645	0.097958	0.061944	0.236117	0.324031	0.316009	0.898363	-0.154629	0.605419	0.944792	down	no	0.623367	-0.681847	0.176424	0.593887	down	no	0.343721	-1.54069	0.00125147	0.0147091	down	no	1.25718	0.330192	0.672205	0.999998	up	no
AT2G31750	AtUGT74D1	GO:0005777(peroxisome);GO:0005829(cytosol);GO:0009507(chloroplast);GO:0009850(auxin metabolic process);GO:0016757(transferase activity, transferring glycosyl groups);GO:0016758(transferase activity, transferring hexosyl groups);GO:0052638(indole-3-butyrate beta-glucosyltransferase activity);GO:0080043(quercetin 3-O-glucosyltransferase activity);GO:0080044(quercetin 7-O-glucosyltransferase activit…	NA	UDP-glucosyl transferase 74D1	51.9885	45.668	73.3904	78.1067	64.4124	51.045	88.0118	67.0996	66.239	135.845	123.675	131.238	35.6009	51.4513	76.1773	1.13164	0.17842	0.545891	0.933352	up	no	1.29409	0.371941	0.105409	0.464711	up	no	2.28451	1.19188	3.71421e-11	5.2113e-09	up	no	0.954297	-0.0674902	0.360101	0.999998	down	no
AT2G31945	.	GO:0003674(molecular_function);GO:0008150(biological_process)	NA	transmembrane protein	1.11475	1.34876	1.70167	3.74355	4.08281	3.60325	4.69736	3.36389	2.7843	1.87874	1.64454	1.59263	0.823577	1.16638	1.74689	2.74409	1.45633	5.79113e-09	1.52619e-06	up	no	2.60386	1.38065	2.7779e-06	0.000208944	up	no	1.22826	0.296613	0.510805	0.813505	up	no	0.897162	-0.156559	0.369576	0.999998	down	no
AT2G32100	AtOFP16	GO:0005634(nucleus);GO:0045892(negative regulation of transcription, DNA-templated)	NA	ovate family protein 16	0.281925	0.34954	0.24285	0.549085	0.383248	0.589223	0.544649	0.746829	0.693407	1.2403	0.910349	1.14148	0.176961	0.171087	0.452798	1.74028	0.799322	0.0806222	0.609352	up	no	2.27022	1.18283	0.00406042	0.0686745	up	no	3.76539	1.9128	4.79656e-08	2.87783e-06	up	no	0.91597	-0.126628	0.600845	0.999998	down	no
AT2G32120	AtHSP70T-2	GO:0005524(ATP binding);GO:0005737(cytoplasm);GO:0006457(protein folding);GO:0006986(response to unfolded protein);GO:0009408(response to heat);GO:0016887(ATPase activity);GO:0031072(heat shock protein binding);GO:0034620(cellular response to unfolded protein);GO:0042026(protein refolding);GO:0044183(protein folding chaperone);GO:0051082(unfolded protein binding);GO:0051085(chaperone cofactor-dep…	NA	heat-shock protein 70T-2	0.287843	0.402938	0.522379	0.369674	0.781643	0.689068	0.584934	0.78868	0.94524	1.05351	0.890326	1.04723	0.345106	0.574375	0.728321	1.51702	0.601238	0.111938	0.682668	up	no	1.91142	0.934643	0.00347891	0.0620157	up	no	2.46552	1.30189	1.16257e-06	4.48045e-05	up	no	1.35827	0.441773	0.364135	0.999998	up	no
AT2G33280	F4P9.5	NA	NA	Major facilitator superfamily protein	4.85994	3.8919	4.71338	4.15196	2.88237	3.26132	2.87601	2.68156	2.38442	2.18107	2.40155	1.54349	4.87528	2.53256	1.86534	0.764611	-0.387203	0.0101172	0.24577	down	no	0.589815	-0.761665	3.85129e-07	3.46462e-05	down	no	0.454958	-1.13619	1.32987e-09	1.24394e-07	down	no	0.688676	-0.538102	0.0675968	0.999998	down	no
AT2G33420;AT2G33430	F4P9.19;DAL	GO:0003674(molecular_function);GO:0005739(mitochondrion);GO:0008150(biological_process);GO:0002103(endonucleolytic cleavage of tetracistronic rRNA transcript (SSU-rRNA, LSU-rRNA, 4.5S-rRNA, 5S-rRNA));GO:0005515(protein binding);GO:0005783(endoplasmic reticulum);GO:0009507(chloroplast);GO:0009657(plastid organization);GO:0042803(protein homodimerization activity);GO:0046983(protein dimerization ac…	00561(Glycerolipid metabolism);00564(Glycerophospholipid metabolism)	Protein of unknown function (DUF810);differentiation and greening-like 1	45.2957	36.948	30.7187	34.9754	28.6904	31.5847	33.5017	28.7272	22.8598	19.9014	21.0091	15.516	46.6096	28.1188	22.3548	0.843204	-0.246046	0.0633863	0.5558	down	no	0.753247	-0.408804	0.0116984	0.133121	down	no	0.499516	-1.0014	9.22678e-09	6.71784e-07	down	no	0.859428	-0.218551	0.281408	0.999998	down	no
AT2G33815	.	GO:0003674(molecular_function);GO:0005575(cellular_component);GO:0008150(biological_process)	NA	other RNA	0.479214	0.54192	0.16167	0.615258	0.111478	0.169261	0.227694	0.059147	0.046518	0.007858	0	0.034982	0.200793	0.801771	0.998995	0.757519	-0.400645	0.472433	0.932079	down	no	0.281838	-1.82706	0.00818667	0.107243	down	no	0.036219	-4.78711	1.82801e-07	9.20249e-06	down	no	1.69222	0.758913	0.355976	0.999998	up	no
AT2G33830	AtDRM2	GO:0005634(nucleus);GO:0005783(endoplasmic reticulum);GO:0005829(cytosol);GO:0009617(response to bacterium);GO:0009617(response to bacterium)	NA	Dormancy/auxin associated family protein	0.314891	0.441006	0.340371	1.1198	1.87006	1.59674	2.48156	2.25018	1.76977	0.854396	0.972581	1.13386	0.215934	0.300813	0.207588	4.18383	2.06482	5.88114e-08	1.23999e-05	up	no	5.93058	2.56817	2.0967e-15	7.0092e-13	up	no	2.70083	1.4334	0.000278782	0.00446692	up	no	0.660728	-0.597873	0.165486	0.999998	down	no
AT2G34080	T14G11.20	GO:0004197(cysteine-type endopeptidase activity);GO:0005576(extracellular region);GO:0005615(extracellular space);GO:0005764(lysosome);GO:0006508(proteolysis);GO:0051603(proteolysis involved in cellular protein catabolic process)	04145(Phagosome)	Cysteine proteinases superfamily protein	0.071963	0.038336	0.031395	0.027417	0	0.039294	0	0	0	0.012334	0	0.030906	0.056351	0.03032	0.036958	0.47081	-1.08678	0.344602	0.924473	down	no	0.00211724	-8.8836	0.0011763	0.0285924	down	no	0.305165	-1.71234	0.147787	0.458298	down	no	0.872507	-0.196761	0.71876	0.999998	down	no
AT2G34420	AtLHB1B2	GO:0003729(mRNA binding);GO:0005783(endoplasmic reticulum);GO:0009416(response to light stimulus);GO:0009507(chloroplast);GO:0009534(chloroplast thylakoid);GO:0009535(chloroplast thylakoid membrane);GO:0009579(thylakoid);GO:0009768(photosynthesis, light harvesting in photosystem I);GO:0009769(photosynthesis, light harvesting in photosystem II);GO:0009941(chloroplast envelope);GO:0010287(plastoglo…	00196(Photosynthesis - antenna proteins)	photosystem II light harvesting complex gene B1B2	33.2101	50.5392	54.3755	29.9956	40.4796	38.7478	29.9814	29.9047	35.2737	7.17001	6.93508	7.58976	29.2841	46.6741	45.8372	0.790756	-0.338695	0.0294753	0.407619	down	no	0.688941	-0.537547	0.000259552	0.00919915	down	no	0.157067	-2.67055	4.30629e-72	1.65724e-68	down	no	0.881779	-0.181512	0.108094	0.999998	down	no
AT2G34600	AtJAZ7	GO:0005634(nucleus);GO:0009611(response to wounding);GO:0009753(response to jasmonic acid);GO:0010200(response to chitin);GO:0031347(regulation of defense response);GO:2000022(regulation of jasmonic acid mediated signaling pathway)	NA	jasmonate-zim-domain protein 7	5.95917	5.2928	5.96054	13.817	11.0182	10.303	13.9444	10.1763	9.5808	7.6762	6.00486	6.54254	4.47977	5.52982	7.46727	2.04143	1.02958	1.93504e-08	4.56279e-06	up	no	1.95796	0.969354	1.9856e-06	0.000155893	up	no	1.17494	0.232582	0.530289	0.814979	up	no	1.01536	0.0219888	0.524583	0.999998	up	no
AT2G35650;AT2G35660	AtCSLA07;AtCTF2A	GO:0005794(Golgi apparatus);GO:0009793(embryo development ending in seed dormancy);GO:0009860(pollen tube growth);GO:0016757(transferase activity, transferring glycosyl groups);GO:0047259(glucomannan 4-beta-mannosyltransferase activity);GO:0051753(mannan synthase activity);GO:0005739(mitochondrion);GO:0009507(chloroplast);GO:0071949(FAD binding);GO:0071949(FAD binding)	00906(Carotenoid biosynthesis);00906(Carotenoid biosynthesis)	cellulose synthase like;FAD/NAD(P)-binding oxidoreductase family protein	5.00334	5.95737	5.45815	6.04248	6.25906	6.49166	5.0353	5.05909	5.61777	2.01042	1.92759	2.21471	4.74788	4.8837	5.43356	1.14461	0.194857	0.24489	0.863966	up	no	0.956958	-0.0634721	0.238952	0.678261	down	no	0.374735	-1.41606	1.40593e-43	2.52496e-40	down	no	0.917552	-0.124139	0.0389648	0.914717	down	no
AT1G09812	.	GO:0003674(molecular_function);GO:0005634(nucleus);GO:0008150(biological_process)	NA	multidrug resistance protein	0.725751	0.816217	0.636538	1.28756	0.661026	0.721131	0.383409	0.906445	1.02633	1.82191	1.5284	1.51015	1.40155	0.936847	1.41609	1.22548	0.293349	0.630735	0.944792	up	no	1.0632	0.0884089	0.976022	0.992212	up	no	2.2311	1.15775	0.00360643	0.0332244	up	no	1.72342	0.785276	0.109333	0.999998	up	no
[truncated: 99 more rows]

## Sheet: Table S2
Table S2. Long non-coding RNAs (lncRNAs) identified in mature anthers of Arabidopsis thaliana before and after ABA treatment.
[truncated: 3,311 more rows]

[truncated: 6 more sheets: Table S3, Table S4, Table S5, Table S6, Table S7, Table S8]
